# Supplementary material for: Independent regulation of age associated fat accumulation and longevity
Source: Nat Commun. 2020 Jun 3;11:2790. doi: 10.1038/s41467-020-16358-7 (PMC7270101; doi:10.1038/s41467-020-16358-7)
Supplement: Supplementary file 4 — Supplementary Data 1 [file 41467_2020_16358_MOESM4_ESM.xlsx]

## Sheet: a. MOBY 2u LD suppressor screen
ORF	Common Name	Results of first visual screen (>50% of middle aged cells have few or dim lipid droplets)
YKL041W	VPS24
YKL048C	ELM1
YKL113C	RAD27
YKL143W	LTV1
YGR155W	CYS4
YLR370C	ARC18
YPL183W-A	RTC6	Few and/or dim lipid droplets
YDR245W	MNN10
YDR320C	SWA2
YDR323C	PEP7	Few and/or dim lipid droplets
YDR330W	UBX5
YKL037W	AIM26
YKL041W	VPS24
YKL048C	ELM1
YKL113C	RAD27
YKL143W	LTV1
YOR178C	GAC1	Few and/or dim lipid droplets
YOR332W	VMA4
YOR369C	RPS12
YHR076W	PTC7
YJL154C	VPS35
YLR233C	EST1
YLR240W	VPS34
YLR318W	EST2
YOR241W	MET7
YOR245C	DGA1
YBR279W	PAF1
YJL136C	RPS21B
YHR026W	VMA16
YHR041C	SRB2	Few and/or dim lipid droplets
YGL012W	ERG4
YGR020C	VMA7
YAL064C-A	TDA8
YBL091C-A	SCS22
YBR271W	EFM2
YBR191W	RPL21A
YCL035C	GRX1
YDR074W	TPS2
YER037W	PHM8
YLR192C	HCR1
YLR237W	THI7
YLR246W	ERF2
YLR346C	CIS1
YLR361C	DCR2
YLR394W	CST9
YLR406C	RPL31B
YML022W	APT1
YML036W	CGI121
YML041C	VPS71
YML047C	PRM6
YML075C	HMG1
YML076C	WAR1
YML086C	ALO1
YMR048W	CSM3	Few and/or dim lipid droplets
YMR137C	PSO2
YMR138W	CIN4
YMR139W	RIM11
YMR160W
YMR173W	DDR48
YMR198W	CIK1
YOR298C-A	MBF1
YPL148C	PPT2	Few and/or dim lipid droplets
YPL183C	RTT10
YPL189W	GUP2
YPL224C	MMT2	Few and/or dim lipid droplets
YDR247W	VHS1	Few and/or dim lipid droplets
YDR249C		Few and/or dim lipid droplets
YDR251W	PAM1
YDR252W	BTT1
YDR254W	CHL4
YDR255C	RMD5
YDR256C	CTA1
YDR257C	RKM4	Few and/or dim lipid droplets
YDR259C	YAP6
YDR261C	EXG2
YDR262W
YDR263C	DIN7
YDR264C	AKR1
YDR265W	PEX10
YDR266C	HEL2	Few and/or dim lipid droplets
YDR268W	MSW1
YDR270W	CCC2
YDR272W	GLO2
YDR273W	DON1
YDR275W	BSC2
YDR277C	MTH1
YDR279W	RNH202	Few and/or dim lipid droplets
YDR284C	DPP1
YDR286C	MGP12
YDR287W	INM2
YDR289C	RTT103
YDR294C	DPL1
YDR295C	HDA2	Few and/or dim lipid droplets
YDR296W	MHR1
YDR297W	SUR2
YDR300C	PRO1
YDR304C	CPR5
YDR305C	HNT2
YDR306C
YDR307W	PMT7
YDR309C	GIC2
YDR310C	SUM1
YDR314C	RAD34
YDR316W	OMS1
YDR317W	HIM1
YDR318W	MCM21
YDR321W	ASP1
YDR322W	MRPL35
YDR332W	IRC3
YJR073C	OPI3
YJR075W	HOC1
YJR078W	BNA2	Few and/or dim lipid droplets
YJR079W
YJR082C	EAF6
YJR083C	ACF4
YJR102C	VPS25
YJR103W	URA8
YJR108W	ABM1
YJR115W
YJR127C	RSF2
YJR129C	EFM3	Few and/or dim lipid droplets
YJR135C	MCM22
YJR147W	HMS2
YJR152W	DAL5
YJR154W
YKL002W	DID4
YKL006W	RPL14A
YKL008C	LAC1
YKL011C	CCE1
YKL016C	ATP7
YKL023W
YKL025C	PAN3
YKL026C	GPX1
YKL027W	TCD2
YKL039W	PTM1
YKL040C	NFU1
YKL043W	PHD1
YKL077W	PSG1
YKL079W	SMY1
YKL080W	VMA5
YKL081W	TEF4
YKL084W	HOT13
YKL085W	MDH1
YKL086W	SRX1
YKL087C	CYT2
YKL093W	MBR1
YKL094W	YJU3
YKL096W	CWP1
YKL098W	MTC2
YKL100C	YPF1
YKL103C	APE1
YKL110C	KTI12
YKL113C	RAD27
YDR418W	RPL12B
YDR436W	PPZ2
YIL039W	TED1
YIL040W	APQ12	Few and/or dim lipid droplets
YJL183W	MNN11
YDR073W	SNF11
YDR080W	VPS41
YDR138W	HPR1
YKL037W	AIM26
YKL041W	VPS24
YKL048C	ELM1
YKL113C	RAD27
YHR026W	VMA16
YHR041C	SRB2
YGL012W	ERG4
YGR020C	VMA7
YKL046C	DCW1
YKL047W	ANR2
YKL051W	SFK1
YKL055C	OAR1
YKL056C	TMA19
YKL062W	MSN4	Few and/or dim lipid droplets
YKL063C
YKL064W	MNR2
YKL067W	YNK1	Few and/or dim lipid droplets
YKL068W	NUP100
YKL069W	YKG9	Few and/or dim lipid droplets
YKL143W	LTV1
YKR001C	VPS1
YLR226W	BUR2
YLR244C	MAP1
YKL070W		Few and/or dim lipid droplets
YKL071W
YKL116C	PRR1
YKL119C	VPH2
YKL120W	OAC1
YKL124W	SSH4
YKL130C	SHE2
YKL132C	RMA1	Few and/or dim lipid droplets
YKL135C	APL2	Few and/or dim lipid droplets
YKL138C	MRPL31
YKL140W	TGL1
YKL142W	MRP8
YKL143W	LTV1
YOR156C	NFI1
YOR161C	PNS1
YOR163W	DDP1
YOR164C	GET4
YOR165W	SEY1
YOR166C	SWT1
YOR167C	RPS28A
YOR173W	DCS2
YOR179C	SYC1
YOR180C	DCI1
YOR183W	FYV12
YOR184W	SER1
YOR185C	GSP2
YOR189W	IES4
YOR190W	SPR1
YGR155W	CYS4
YLR370C	ARC18	Few and/or dim lipid droplets
YPL183W-A	RTC6
YDR245W	MNN10
YDL134C	PPH21
YDL160C	DHH1
YDR488C	PAC11
YDR027C	VPS54
YDR028C	REG1
YDR477W	SNF1
YDR523C	SPS1
YDR532C	KRE28
YGL212W	VAM7
YGL234W	ADE5
YPR072W	NOT5
YBR127C	VMA2
YDR323C	PEP7
YHR004C	NEM1
YDL005C	MED2
YDL047W	SIT4
YDL052C	SLC1	Few and/or dim lipid droplets
YDL077C	VAM6	Few and/or dim lipid droplets
YLL045C	RPL8B
YLR056W	ERG3
YLR396C	VPS33	Few and/or dim lipid droplets
YLR404W	SEI1
YDR320C	SWA2
YGR204W	ADE3
YPL045W	VPS16	Few and/or dim lipid droplets
YGL038C	OCH1
YGL167C	PMR1
YGL168W	HUR1
YGL173C	XRN1
YMR313C	TGL3	Few and/or dim lipid droplets
YGR180C	RNR4
YMR014W	BUD22
YMR015C	ERG5
YML062C	MFT1
YGL025C	PGD1
YGL095C	VPS45
YLL002W	RTT109
YDR369C	XRS2
YNL053W	MSG5
YOR089C	VPS21	Few and/or dim lipid droplets
YOR106W	VAM3
YOR178C	GAC1
YOR332W	VMA4
YOR369C	RPS12	Few and/or dim lipid droplets
YHR060W	VMA22	Few and/or dim lipid droplets
YHR076W	PTC7
YHR129C	ARP1
YNL220W	ADE12	Few and/or dim lipid droplets
YPR133W-A	TOM5
YDR382W	RPP2B
YOR332W	VMA4
YPL042C	SSN3
YPR139C	LOA1
YPR159W	KRE6
YJR043C	POL32
YJL184W	GON7
YBR125C	PTC4	Few and/or dim lipid droplets
YDL006W	PTC1
YLR372W	ELO3
YNL225C	CNM67
YNR032W	PPG1
YLR268W	SEC22
YJL154C	VPS35	Few and/or dim lipid droplets
YJR074W	MOG1
YMR202W	ERG2
YMR224C	MRE11
YOL013C	HRD1
YGR262C	BUD32
YIL009C-A	EST3
YKR089C	TGL4
YLR447C	VMA6
YPL129W	TAF14
YNL052W	COX5A
YEL051W	VMA8
YGR104C	SRB5
YGR105W	VMA21
YBL093C	ROX3
YAL059W	ECM1
YAL026C	DRS2	Few and/or dim lipid droplets
YAL009W	SPO7
YOL116W	MSN1
YNL138W	SRV2
YBR039W	ATP3
YBR160W	CDC28
YDL007W	RPT2
YER157W	COG3	Few and/or dim lipid droplets
YGL055W	OLE1
YGL098W	USE1
YDR195W	REF2	Few and/or dim lipid droplets
YDR200C	VPS64	Few and/or dim lipid droplets
YDR226W	ADK1	Few and/or dim lipid droplets
YOR241W	MET7
YOR245C	DGA1
YDR174W	HMO1	Few and/or dim lipid droplets
YAL016W	TPD3
YJL029C	VPS53
YDR173C	ARG82
YDR408C	ADE8
YMR242C	RRPL20A
YMR300C	ADE4	Few and/or dim lipid droplets
YNL243W	SLA2
YBR279W	PAF1
YJL136C	RPS21B
YGL122C	NAB2	Few and/or dim lipid droplets
YGR060W	ERG25
YKL035W	UGP1
YDR137W	RGP1
YJR082C	EAF6	Few and/or dim lipid droplets
YKL008C	LAC1
YMR200W	ROT1
YNL163C	RIA1
YOR311C	DGK1	Few and/or dim lipid droplets
YHR110W	ERP5	Few and/or dim lipid droplets
YMR165C	PAH1
YOL056W	GPM3
YGR270W	YTA7
YGR040W	KSS1
YML066C	SMA2
YNL104C	LEU4	Few and/or dim lipid droplets
YAR027W	UIP3
YDR363W-A	SEM1
YFR033C	QCR6
YGL158W	RCK1
YBR183W	YPC1
YDL229W	SSB1
YER083C	GET2
YDL002C	NHP10
YDL013W	SLX5
YLR039C	RIC1
YLL006W	MMM1
YLL013C	PUF3
YLL039C	UBI4
YMR272C	SCS7
YLR350W	ORM2
YMR307W	GAS1
YNL128W	TEP1
YNL101W	AVT4
YNL031C	HHT2
YNR008W	LRO1	Few and/or dim lipid droplets
YOR198C	BFR1	Few and/or dim lipid droplets
YOR223W	DSC3
YOR285W	RDL1
YML013W	UBX2
YMR088C	VBA1
YCR048W	ARE1
YLR144C	ACF2
YNL064C	YDJ1
YFR014C	CMK1
YHR205W	SCH9
YDL042C	SIR2
YDR294C	DPL1
YGL008C	PMA1
YLR115W	CFT2
YLR153C	ACS2
YMR298W	LIP1
YKR089C	TGL4
YPL150W
YPL055C	LGE1
YER007W	PAC2
YBL032W	HEK2
YBR239C	ERT1
YCL010C	SGF29
YCL025C	AGP1
YGR157W	CHO2
YLL024C	SSA2
YLR372W	ELO3
YHL027W	RIM101
YHR154W	RTT107
YJR010C-A	SPC1

## Sheet: b. Sequence verfied retest
ORF	Common Name	Retest LD suppressor strains from MOBY 2u LD suppressor visual screen: MOBY plasmid isolated, sequence verified, retransformed, and rescreened for suppression of LDs
YPL183W-A	RTC6
YDR323C	PEP7
YOR178C	GAC1
YHR041C	SRB2
YMR048W	CSM3
YPL148C	PPT2	Few and/or dim lipid droplets
YPL224C	MMT2
YDR247W	VHS1
YDR249C
YDR257C	RKM4
YDR266C	HEL2
YDR279W	RNH202
YDR295C	HDA2	Few and/or dim lipid droplets
YJR078W	BNA2	Few and/or dim lipid droplets
YJR129C	EFM3
YIL040W	APQ12	Few and/or dim lipid droplets
YKL062W	MSN4
YKL067W	YNK1	Few and/or dim lipid droplets
YKL069W	YKG9	Few and/or dim lipid droplets
YKL070W
YKL132C	RMA1
YKL135C	APL2
YLR370C	ARC18
YDL052C	SLC1	Few and/or dim lipid droplets
YDL077C	VAM6
YLR396C	VPS33
YPL045W	VPS16
YMR313C	TGL3
YOR089C	VPS21
YOR369C	RPS12
YHR060W	VMA22
YNL220W	ADE12	Few and/or dim lipid droplets
YBR125C	PTC4
YJL154C	VPS35
YAL026C	DRS2
YER157W	COG3
YDR195W	REF2
YDR200C	VPS64	Few and/or dim lipid droplets
YDR226W	ADK1
YDR174W	HMO1	Few and/or dim lipid droplets
YMR300C	ADE4
YGL122C	NAB2
YJR082C	EAF6	Few and/or dim lipid droplets
YOR311C	DGK1
YHR110W	ERP5	Few and/or dim lipid droplets
YNL104C	LEU4
YNR008W	LRO1
YOR198C	BFR1

## Sheet: c. Chr I integration OE
ORF	Common Name	Chromosome 1 integration and overexpression
YPL148C	PPT2
YDR295C	HDA2	Few and/or dim lipid droplets
YJR078W	BNA2	Few and/or dim lipid droplets
YIL040W	APQ12
YKL067W	YNK1
YKL069W	YKG9
YDL052C	SLC1
YNL220W	ADE12
YDR200C	VPS64
YDR174W	HMO1
YJR082C	EAF6
YHR110W	ERP5
