# Supplementary material for: Independent regulation of age associated fat accumulation and longevity
Source: Nat Commun. 2020 Jun 3;11:2790. doi: 10.1038/s41467-020-16358-7 (PMC7270101; doi:10.1038/s41467-020-16358-7)
Supplement: Supplementary file 6 — Source Data [file 41467_2020_16358_MOESM6_ESM.xlsx]

## Sheet: Fig 1b
As described in the "Methods Summary" subsection "lipid purification and analysis", samples of WT (control, strain AB18-07) cells were analyzed by gas chromatography/mass spectrometry (GC/MS) (Agilent 5975GC, 6920MS). To quantify nuetral lipid (NL) and phospholipid (PL) yields, total PL and NL were compared to the internally added standards. Data below are presented as NL:PL ratio (in arbitrary u…
Experiment	Median age 0 WT (control) cells (NL:PL ratio)	Median age 8 WT (control) cells (NL:PL ratio)
Exp #1	0.969932	1.18359
Exp #2	1.49274	2.52379
Exp #3	0.88133	1.72983
Exp #4	2.25529	2.56802
Exp #5	0.587145	1.66191
Exp #6	0.326869	0.87747

## Sheet: Fig 1d
All measurements below represent BODIPY signals measured in individual, mother cells of indicated median ages. For all measurements displayed below, each individual measurement across all the different time points and strains within the same experiment was normalized by dividing by [Average (median age 0 WT (control, strain AB18-07) measurements)]*1000.
WT (control, strain AB18-07)
Exp #1, median age 0	Exp #1, median age 8	Exp #1, median age 16	Exp #1 median age 23	Exp #2, median age 0	Exp #2, median age 8	Exp #2, median age 16	Exp #2 median age 23	Exp #3, median age 0	Exp #3, median age 8	Exp #3, median age 16	Exp #3, median age 23	Exp #4, median age 0	Exp #4, median age 8	Exp #4, median age 16	Exp #4, median age 23	Exp #5, median age 0	Exp #5, median age 8	Exp #5, median age 16	Exp #5 median age 23	Exp #6, median age 0	Exp #6, median age 8	Exp #6, median age 16	Exp #6 median age 23	Exp #7, median age 0	Exp #7, median age 8	Exp #7, median age 16	Exp #7, median age 23	Exp #8, median age 0	Exp #8, median age 8	Exp #8, median age 16	Exp #8, median age 23	Exp #9, median age 0	Exp #9, median age 8	Exp #9, median age 16	Exp #9, median age 23	Exp #10, median age 0	Exp #10, median age 8	Exp #10, median age 16	Exp #10, median age 23	Exp #11, median age 0	Exp #11, median age 8	Exp #11, median age 16	Exp #11, median age 23	Exp #12, median age 0	Exp #12, median age 8	Exp #12, median age 16	Exp #12, median age 23	Exp #13, median age 0	Exp #13, median age 8
803.181	2534.47	3537.62	7470.5	1206	2785.57	5485.27	9501.13	698.248	3101.08	4495.51	6297.07	729.834	2231.94	2265.1	3677.93	1162.62	2944.37	3527.88	16944.6	778.42	913.637	3179.76	4475.84	762.461	2282.42	5301.66	6529.53	898.082	3973.13	3621.81	5831.55	597.541	2196.61	4397.53	4672.22	1094.8	2492.77	5274.36	15595.6	912.076	6786.16	23496.9	13671	1006.76	1879.46	2469.22	8111.47	750.362	1424.71
1149.03	1675.68	3504.15	6504.79	1396.21	3395.57	3967.52	13470	1029.59	3312.04	7934.7	4948.28	1492.05	1942.93	2360.65	4978.24	1677.62	2491.67	7952.21	9032.44	1159.03	1680.38	3956.95	2933.91	784.664	2172.27	2704.3	3815.54	1071.88	3640.36	3788.2	12464.9	1443.78	2453.48	1925.51	4967.88	1075.58	2721.65	6707.62	6633.04	1162.85	6691.33	13339.3	15921.6	1054.82	1171.22	2677.33	2855.03	1060.73	1481.8
756.577	2472.51	3103.59	8258.49	517.009	3074.57	7555.41	5991.17	794.875	2558.27	9356.51	9157.36	1539.5	1869.22	2427.59	4404	917.822	2274.83	5302.87	7262.2	1132.13	1329.28	5117.36	4144.41	1802.58	2860.36	3175.95	4159.58	935.193	2858.36	4065.28	5421.48	1197.01	4718.21	4203.01	5100.52	884.271	3483.74	3353.53	8080.35	1229.68	17055.7	15428.3	13783.6	1161.34	3587.69	3400.89	3701.22	1178.06	2203.15
1082.06	1702.52	7673.73	6332.53	836.144	2312.94	3789.2	7764.11	810.488	3071.59	6387.8	6919.15	1033.15	2598.59	3915.4	3179.91	789.393	2579.73	3555.65	17882.1	644.74	1149.04	3543.3	4012.73	1059.51	2075.91	4613.35	8833.72	707.786	2014.29	3850.66	4594.33	1220.6	2837.95	2413.04	6864.99	1004.45	2638.76	7781.47	8267.64	859.885	9919.56	24030.3	17031.6	800.469	1681.48	2002.07	37329.7	1123.49	1659.38
1368.33	1731.43	3697.35	3293.98	916.984	2598.78	3021.47	7935.04	1224.23	3084.08	7534.84	10547.8	1050.59	2580.35	2475.99	4150.66	755.413	3763.36	3657.41	4154.87	864.775	3528.71	6171.59	3326.03	689.815	2339.77	2637.04	3950.48	1202.39	3931.06	3752.53	6654.19	560.706	3428.76	2519.45	6967.78	678.047	3171.4	4639.92	6826.07	760.594	9257.62	17519.7	22187.1	1156.93	1731.88	1625.36	3982.07	1520.28	1846.73
716.167	2988.7	1595.6	5594.1	1065.19	3393.71	4399.2	10262	898.268	5012.81	7168.45	6210.33	856.188	2092.85	2899.85	5723.64	560.303	2843.53	14690.7	14716.5	790.713	1657.79	2779.94	1616.15	1079.34	2125.71	2804.96	5225.78	694.797	4417.02	2862.89	6142.26	449.239	2875.28	4897.58	8314.77	823.178	3634.03	3034.57	6512.87	1204.86	6401.71	15850.9	13163.7	1219.28	1186.8	2139.77	3349.71	774.649	1219.38
705.401	4801.98	3724.04	10526.3	1114.07	3386.84	6833.14	8018	1449.58	3520.56	5907.78	13292	691.645	2559.6	4163.55	9135.98	1154.59	2081.55	5129.13	3006.85	1115.23	1525.65	5239.35	4247.2	959.705	1670.21	3208.29	6573.73	2061.09	3207.61	4296.4	11257.6	1670.8	2725.29	4849.43	11297.7	1297.29	1730.68	11523.4	6358.84	811.512	23139.9	17841.2	30782.7	663.55	862.563	2588.98	8953.51	790.735	1502.62
956.266	2453.2	5837.44	3520.52	889.773	2676.19	3374.43	4638.81	838.938	4015.48	5568.98	5758.76	756.708	1848.48	8196.5	3711.25	963.494	2695.55	3669.29	6264.36	2036.7	1232.32	2829.57	4085.24	901.286	1920.7	3299.46	4243.01	1110.85	3838.08	4032.71	6181.85	871.514	3087.61	3788.67	7787.28	864.194	2666.59	6504.53	6315.23	658.757	9335.88	19542.5	18788.3	1537.8	1584.05	5392.57	4678.1	739.007	1937.25
546.712	4072.25	7328.18	6493.59	947.894	2669.33	2937.2	7371.28	1343.42	1705.46	4858.07	10240.9	872.69	4157.57	5802.53	5696.76	797.431	2147.85	3349.94	5091.69	992.924	1496.61	3359.53	3803.29	1683.8	2419.53	6728.28	7725.93	837.88	5279.84	6909.22	6650.67	858.032	2542.32	4268.49	6802.62	909.225	6555.31	6293.16	7280.12	752.32	7297.86	15542.2	19499.8	749.806	1192.52	2010.39	4359.06	755.093	1579.26
668.974	2758.92	3565.5	5331.58	958.461	3127.68	6498.94	8593.12	885.257	3839.24	7308.96	9820.4	1208.22	2258.65	3879.88	6838.97	684.713	2319.58	9189.55	6786.29	844.953	3023.33	2841.87	3563.43	470.799	2612.24	3406.61	4701.09	1152.09	2414.47	3460.59	12067.2	800.734	2383.18	3797.35	4707.14	582.822	2775.58	3761.96	14802.6	1245.59	8248.14	10887.6	21949.6	738.635	1342.17	2755.27	6023.91	696.427	1398.53
1028.39	3429.96	6503.03	5060.95	1015	3092.54	5469.68	10662	1259.8	3853.29	3254.79	5131.99	867.032	3441.25	3014.89	9079.86	920.015	4035.94	4612.68	4967.46	616.928	1527.65	1809.45	6119.49	2165.8	1596.28	2478.8	7209.85	959.315	2178.82	4954.92	5095.53	944.461	2674	3168.99	5489.09	1023.09	2778.16	5278.37	10169	1066.74	5952.37	23487.4	19587.7	957.653	1346.85	3084.18	11231.2	737.115	1450.89
918.806	6609.22	3578.33	6369.55	653.856	2532.22	8452.32	5381.97	925.504	3447.18	5528.21	8958.21	986.157	4266.64	4030.75	6004.47	840.911	3127.98	4098.77	5613.44	1430.69	1410.71	4413.15	3753.66	1137.76	2230.69	5070.57	4323.41	1357.84	3099.38	3517.7	6154.01	905.941	1931.3	2686.52	7518.37	516.279	2724.52	4639.63	15368.5	659.393	12807.9	13366.1	17298.9	738.115	1114.06	3148.88	13774.5	1157.24	1975.1
768.818	2328.28	2957.73	6428.1	1005.75	4451.51	3226.76	11912.6	1210.87	2946.69	4901.96	5534.29	982.07	5380.88	6046.75	3054.02	1367.59	2618.1	5064.28	6620.78	717.419	1781.03	3562.05	2815.59	702.749	3373.84	2865.97	4406.84	1569.38	3136.07	2786.61	5107.69	867.421	1785.15	3818.29	10355.4	681.202	2129.36	4318.1	10213.4	1239.86	7277.53	21453.8	21971.9	705.119	1509.23	2713.95	5438.05	831.738	1491.26
1337.5	2518.24	3753.24	8612.01	1132.03	2338.3	6169.5	6642.66	812.223	4333.47	5077.69	5792.94	1072.59	4943.67	3574.53	1332.53	919.284	1601.43	3272.49	6703.73	1022.58	3812.97	2335.72	6159.6	969.621	1302.89	2105.87	4893.81	1168.99	4574.32	4127.76	6058.14	704.434	2193.47	4214.09	5156.37	1142.12	2550.99	4386.09	5595.31	1012	9363.9	18097.1	20804	705.899	1287.09	3372.31	2773.2	721.66	1847.68
732.685	2442.14	3059.64	6742.68	910.644	2177.94	4329.98	7655.8	1354	3461.92	5248.74	4488.04	1003.76	5506.29	3237.58	5316.44	1235.7	2667.24	7351.16	12788.5	1001.99	1291.48	3580.02	6092.14	1424.9	1471.46	3207.64	13768.5	927.565	2507.46	4759.06	4743.59	630.764	2704.1	2929.2	4206.87	593.434	1537.08	3880.12	14999.6	968.723	7035.03	12855.6	19973.4	595.48	2078.2	3282.93	3698.62	1567.91	3804.17
854.8	1909	3220.1	3813.56	849.089	2099.73	4797.32	11445.8	1342.37	3414.57	4033.01	7590.51	806.998	3421.14	3590.71	4699.29	1296.53	1581.34	4453.56	4457.95	1325.74	1321.9	3112.6	4706.48	882.316	1449.05	2722.4	5330.32	1072.71	1647.72	4450.62	5189.12	882.107	1745.68	3625.69	6018.74	712.178	2383.78	3328.57	6497.09	563.921	7676.59	26274.5	12595.3	994.026	1320.09	3295.92	4041.57	2058.05	2839.65
814.98	2325.77	3701.77	5562.25	816.33	2697.32	3727.38	8352.98	1058.56	3213.16	3168.91	9918.24	1032.05	2624.04	4602.17	9264.37	935.543	1474.66	5746.8	7726.41	830.356	1178.23	3719.23	2995.22	1012.3	1920.05	4461.59	4660.13	583.259	3562.64	3004.54	5460.25	765.343	2995.17	3643.51	4352.03	1385.06	2055.66	3448.45	8978.37	776.506	7817.9	15967.4	18235.2	725.904	2134.84	3107.04	4482.98	752.885	2379.15
1043.43	2574.27	6328.7	5060.37	1308.77	5747.07	4534.47	10144.9	1191.79	3256.88	4969.96	9648.66	764.409	4554.23	3291.79	4387.17	1565.45	2928.85	3414.43	6206.08	1003.22	1208.35	2418.39	4790.99	937.501	1240.59	2512.64	4487.02	889.835	2323.97	2951.75	5576.73	833.957	3597.29	5559.64	11469.1	1106.56	5385.93	7564.63	8168.97	1010.73	4907.26	14147.7	19357.3	1035.86	1673.68	2613.15	7138.24	918.476	1776.39
992.547	1679.81	4036.26	7047.97	1007.6	3097.55	3948.24	7798.72	1558.18	3630.71	5678.62	5215.78	1975.93	1691.48	4907.68	4036.72	1383.31	2268.8	9197.23	9116.11	2049	1819.13	3574.03	3258.73	997.214	2259.36	2983.67	13862.9	854.58	3074.22	5568.48	8937.73	884.033	2077.91	2852.64	3329.33	773.558	3793.51	7995.16	9256.03	887.89	12020.5	10509.6	25324.3	790.337	1220.32	3464.8	3292.82	1171.12	2358.32
735.34	6933.08	2968.49	9935.07	1254.88	4437.77	4955.83	7876.4	1177.05	6326.73	3983.22	14315.5	768.652	2991.63	5223.09	4921.2	1073.84	2663.22	5280.58	8366.91	1203.43	2068.52	3273.18	3054.68	1456.16	2574.74	2351.19	5318.91	1015.19	2749.91	3560.99	7443.61	1170.04	2065.87	3295.38	6299.94	960.279	5881.57	5031.71	7663.59	897.437	5243.31	23090.9	24750.8	1279.82	1711.62	2875.55	8021.06	1144.63	1262.27
783.861	3985.96	5933.75	6061.47	841.427	3371.79	3102.32	6222.07	1149.29	3022.16	4748.61	5736.38	812.97	2181.01	6707.59	5896.83	2371.1	3401.28	4300.83	11090.2	1594.18	2330.8	3259.19	3105.85	735.515	3457.91	2482.68	5282.47	1737.61	2317.16	4836.78	5861.24	817.105	4178.2	4100.45	3501.94	859.605	2889.44	4966.9	25738.6	653.029	16674.5	10804.9	22416.2	1718.89	1282.93	3522.48	8725.41	506.55	1623.42
1171.15	2012.23	4186.39	3935.67	806.027	5277.09	12280.9	6359.18	1641.27	3261.03	4917.39	5011.07	924.237	3076.96	2604.71	5465.74	909.419	1979.24	3664.53	8112.42	849.255	2603.85	4138.41	3395.95	968.112	1623.22	2690.28	5985.87	1065.29	3704.69	4030.23	24611.9	1696.32	2577.46	3064.74	10610.8	1424.64	2383.2	4944.52	7031.14	766.959	7524.48	15120.8	12811.7	1027.54	1300.34	1763.31	6286.84	957.587	2003.17
644.197	4560.99	4376.64	8470.13	879.206	2869.84	5761.06	8633.28	811.182	3554.56	4388.64	6264.8	1020.42	4294.61	3005.61	4570.43	702.616	2741.77	5145.03	9237.05	886.133	991.08	2325.73	4938.34	722.581	2176.58	3552.11	7741.23	778.503	2701.67	3741.8	8218.82	565.28	2688.2	4235.51	4884.33	729.101	2390.37	3261.45	5018.24	964.267	11153.7	17017.6	17564.3	1379.32	1287.35	3022.62	7605.89	745.631	1612.69
1113.48	1724.93	4739.44	14656.6	1063.87	2909.2	5696.08	7705.46	927.238	3440.24	5823.3	7507.77	1352.96	2608.48	3362.67	3306.89	689.098	2825.09	3929.61	4911.01	1898.41	1513.66	3212.63	2567.28	774.102	4953.73	4147.51	4810.39	916.638	3305.76	4141.36	6965.49	1155.36	5431.31	2360.07	5736.82	805.682	2037.02	4966.9	7109.46	1104.29	9691.03	15202.3	24093.9	665.888	1676.8	2868.02	4713.18	852.24	3068.31
1061.27	2739.17	2785.62	7179.22	876.564	3654.47	7214.34	7626.21	1032.37	2919.46	4749.12	9714.05	1382.98	1921.23	3610.04	4421.59	1014.1	2020.71	8522.56	6460.57	764.284	1533.33	3743.97	4389.18	641.959	2145.98	3479.47	4896.82	568.414	5636.93	3610.47	7042.6	845.272	1943.33	4434.37	4717.01	1348.92	3426.38	17028.3	5906.51	876.433	10761	14017.2	38663	930.893	1126.53	4628.47	5077.44	675.294	1904.77
793.153	1985.09	3654.13	5669.17	776.702	3014.34	5216.84	6020.23	1016.75	4479.72	5464.55	6518.43	766.138	2014.75	3594.01	4749.11	648.176	3465.22	5155.44	4688.13	738.47	1451.27	3271.64	8334.44	629.887	3621.96	3231.35	6023.16	765.514	2620.02	4045.91	6864.48	832.513	2354.29	4925.5	10335.1	1235.63	2240.08	5402	7484.03	1229.04	10432.6	15526.3	14590	844.896	1737.6	2788.27	5440.91	749.1	4313.55
594.348	2631.65	3036.04	10690.9	814.48	2074.38	3382.62	10114.8	638.918	2875.91	4719.46	8546.9	2613.83	2614.92	4034.84	6195.26	937.37	1652.4	3089.8	6137.03	914.098	1261.36	5360.28	3860.6	1566.09	1585.71	5050.3	4623.91	1061.78	4484.85	2960.62	3816.44	790.141	2270.75	3568.4	4923.09	1352.36	3951.26	3504.38	9464.53	761.867	21245.1	17452.9	15235.4	1164.98	1033.78	3010.65	8467.15	568.055	1446.79
938.421	4053.95	3765.49	3469.2	824.255	4560.62	5431.63	6659.02	790.191	3102.48	3287.75	5834.06	988.671	2487.15	4190.73	4555.65	1069.27	3035.18	4477.67	5323.15	1059.45	872.611	5547.28	6032.53	717.623	2356.58	3413.72	4868.79	727.579	3299.16	4474.75	4706.89	702.748	3792.29	3240.73	6706.08	1205.22	4125.93	8661.16	7996.01	1052.1	9419.91	11375.8	12779.2	766.434	1479.61	2315.68	11516.3	683.81	3286.26
738.88	2167.97	3369.94	5025.56	679.218	2482.54	5802.02	7637.3	1002.01	2596.79	5913.85	6810.56	641.355	1866.7	3487.46	6072.37	1123.89	2285.42	7209.94	9720.26	777.345	2639.65	3786.08	3266.88	1078.48	1946.35	2643.92	5477.99	906.535	3732.72	3932.52	9019.37	938.442	1389.37	3058.25	4621.43	897.178	2004.88	4280.81	8462.38	1225.86	8368.43	16837.5	12586.4	564.823	1617.57	3183.17	5885.18	1353.74	2239.1
1152.86	1952.5	3582.91	5625.37	1115.91	3572.84	4779.36	7106.83	1197	3969.52	3547.44	6305.39	1010.2	2100.39	3089.06	4812.91	1117.5	2958.63	4062.42	5765.07	1112.47	1303.16	2766.57	1825.43	652.953	2584.87	3216.48	7706.52	1292.69	3757.88	7430	5855.06	884.996	3879.92	2395.46	4131.75	1410.3	1543.67	4776.43	6465.25	2388.71	10437.6	17538.2	22171.2	745.39	1832.69	1939.72	4788.53	946.863	1809.51
1268.93	2041.88	3574.49	10639.1	748.17	3001.67	4993.35	13555	2029.86	4384.65	7084.65	8091.7	916.536	2811.69	3821.41	5086.21	648.906	3074.45	4682.65	7408.17	628.145	2358.77	3007.2	3985.99	788.329	1936.23	1864.66	5495.67	667.377	2362.93	3988.58	5965.77	964.684	2463.11	4276.44	4610.84	859.031	1896.75	5113.74	9718.1	874.524	8040.03	30546.6	22105	580.671	1068.85	2637.31	3926.49	1189.41	1751.16
1235.74	2470.9	2591.98	8103.63	1007.6	2723.48	5707.45	7986.03	1354.16	2708.16	4712	9015.11	1138.29	2682.34	3789.04	7505.63	849.68	2546.3	3434.71	6420.56	839.729	1439.14	3530.09	2995.98	1133.02	1296.21	1936.88	6044.29	610.886	2709.92	3597.07	8076.96	727.546	4328.92	4841.48	5710.83	917.829	2613.53	4316.38	17197	2113.11	11257.4	13488.9	16315.5	893.48	1109.12	2851.4	5771.12	815.967	3346.51
955.529	3086.18	3067.01	4070.33	732.319	2944.08	3890.11	6280.2	1103.49	3009.31	3879.31	6670.92	719.776	2790.78	3306.41	6615.81	787.201	2473.22	4814.91	8782.34	914.559	2421.77	7304.64	4397.94	1716.57	2944.43	4251.42	10403.1	1187.96	3045.36	4916.98	9580.37	915.33	3635.32	8754.14	6671.42	572.496	2241.51	5344.63	13022	882.161	11321.7	12748.7	41285.3	624.579	1252.54	1561.45	30286.1	1718.04	1927.47
787.106	4373.99	3319.8	4211.17	1214.46	2389.29	3322.13	8180.48	985.7	3777.13	5478.43	13100.1	842.201	2419.27	3697.42	8697.04	1231.68	2616.64	3005.58	13300.1	874.762	1335.27	2660.25	3144.42	772.161	2112.56	2265.61	4285.91	1252.7	2705.18	3532.13	10573.3	2267.62	2003.04	3490.14	5719.97	1153.31	3147.29	5858.91	8230.93	906.348	8564.46	14005.1	17001.7	969.604	1074.31	3040.8	4155.12	583.51	1740.44
927.655	2424.29	1951.92	5775.21	780.665	2795.34	3609.82	7561.76	941.984	3927.88	3830.04	7423.29	1201.15	1962.1	4161.19	5526.41	1192.04	5297.39	4876.67	5121.1	730.94	1888.43	8121.93	4668.22	886.412	2246.64	3428.17	7373.26	869.012	3153.59	5082.12	6247.61	683.97	1693.2	5880.79	4618.31	1559.74	3175.12	4734.84	4940.79	1008.18	7625.67	11877.4	12472.4	2014.3	1427.91	2207.85	5544.83	998.275	1810.14
578.125	1748.24	3207.56	4747.41	1433.73	3611.93	3345.64	26805.1	1325.2	2593.32	3361.82	5434.18	824.443	5085.27	6815.24	4481.47	757.24	2247.24	3313.22	9533.55	1058.53	1009.83	3342.32	8495.94	555.085	1909.06	3278.99	4085.43	927.359	2227.27	4157.24	4261.56	1036.67	2004.23	5492.23	5883.44	995.271	2966.88	3362.69	17161.7	899.983	10046.2	14933.1	13621.3	659.393	1192	3092.76	3546.38	1004.58	2422.67
983.403	1915.48	3874.32	8838.98	1154.75	2459.29	5710.34	8297.23	1644.92	4275.7	7060.19	5381.45	1143.62	2638.81	5203.29	4523.9	723.443	4564.81	5294.65	3868.59	1397.96	3246.59	1671.93	2799.76	952.376	2557.7	2817.03	4135.01	1108.58	3629.24	5132.02	4727.51	747.528	1523.22	2824.24	15252.2	842.109	4914.98	6920.43	10634.8	816.604	9743.87	11271.4	16123.3	975.06	1209.67	2274.87	4363.73	960.425	2258.66
752.448	4539.76	4696.97	3390.44	3063.23	3458.71	6386.4	11590	977.547	3949.56	4769.78	5007.6	846.916	2940.24	2900.17	5393.92	820.633	2920.62	5243.13	5390.02	856.17	1697.59	3484.6	4258.72	958.627	1825.42	2591.77	2579.47	746.752	2340.87	2533.64	11571.2	997.426	1991	8261.56	5237.03	809.698	2686.38	3294.15	6532.36	1042.55	20162.4	9748.95	56671.1	943.104	1213.3	3134.58	4179.79	609.689	1778.29
1115.99	1936.87	3120.7	5635.25	867.053	5246.97	3248.67	10721.9	988.129	4930.41	7027.41	7659.74	782.325	2439.7	3365.5	9153.57	691.838	4290.24	3579.94	7607.48	580.511	1268.58	4878.26	2672.85	988.16	1220.97	3334.39	6783.9	980.138	2780.84	3701.8	6775.41	837.568	2039.88	3009.61	5865.63	1581.25	2363.12	6666.88	6109.3	1093.47	10850.7	11147.3	24689.1	833.984	2668.23	3808.27	6814.25	1086.27	2145.11
739.912	4259.84	4543.74	5523.89	1000.99	3711.26	3242.07	12947.1	913.36	2591.06	4569.23	8054.05	866.403	2501.93	4020.22	7790.72	838.719	2173.43	3672.57	4962.16	1250.91	3187.28	3020.72	6121.03	946.124	1853.44	3114.95	3037.12	1287.33	2034.7	2730.75	4509.38	633.413	3570.56	3689.26	5440.94	806.543	2216.84	4028.41	18744.7	697.582	7043.91	13673.5	15090.3	617.564	1519.62	3366.33	2524.03	1107.72	1655.28
765.131	2718.37	2786.94	2285.36	992.541	3979.68	3794.75	10324.6	1100.89	4788.68	4090.6	8091.17	827.114	2901.11	3649.17	4712.02	955.639	2427.18	3871.7	3709.83	1165.63	1393.04	2748.75	3834.33	817.646	1949.59	4173.81	3409.4	1004.88	2822.07	3036.7	14426.9	1052.08	1896.87	4480.11	8254.1	1056.36	2576.8	5945.81	5730.7	815.968	8160.32	23347.4	19743	1008.84	1092.75	2541.45	4679.67	752.254	2000.97
1600.61	1721.4	2881.78	3570.22	1065.72	2436.31	5179.86	19169.1	891.155	2492.7	5429.33	4369.55	1024.35	1802.43	3816.07	8372.82	848.767	2426.28	3514.17	9926.88	1047.47	1634.9	3042.07	3341.86	921.334	1899.36	3049.62	8169.13	1041.99	2897.73	3292.97	6697.88	872.718	1899.52	3217.39	2798.24	997.566	2515.14	4013.78	16144.6	1261.5	12110.9	14117.8	22732.5	790.337	3027.81	2525.34	5151.47	1499.78	4895.81
642.574	1467.29	4341.84	4765.11	853.58	3777.04	3968.85	7811.67	649.501	2567.82	2837.06	9210.46	754.508	2112.82	5211.62	3674.16	1152.94	2148.96	10035.6	7585.92	917.171	1820.51	2016.12	3503.97	1139.27	2833.42	3625.19	6725.48	786.956	2581.26	3226.58	5036.14	590.559	2405.33	3617.98	9477.35	694.969	2446.3	5395.97	6737.44	942.627	11537.5	15935.5	14261	638.609	1418.03	3148.61	2846.21	1147.15	1979.52
1605.47	1506.66	3316.1	3785.39	789.119	2418.35	5363.48	9952.36	1364.57	2526.01	4752.77	6024.53	1437.66	2178.03	3418.63	5539.61	1230.04	2170.88	4860.77	4434.92	793.325	1409.8	6296.05	4546.67	742.844	2451	2495.4	6384.23	1008.18	4511.44	3702.42	22906.5	742.472	2515.83	3660.83	4084.8	616.093	2562.75	4479.01	8018.68	1236.04	7737.04	26452.8	38099.1	950.378	1306.32	2172	6339.84	1343.02	1676.72
690.358	5059.33	4240.08	4372.08	1433.99	4057.61	4236.99	6865.35	1521.57	2598.52	3634.36	6720.18	1152.9	2394.59	3042.39	7883.76	1184	2867.46	5075.97	6699.71	648.12	1702.04	4040.84	4654.39	679.683	1556.83	4539.19	7039.34	724.28	2647.03	7071.26	12868.4	711.415	2763.81	5231.01	9490.11	971.465	3403.99	2855.6	6412.48	1145.66	9148.78	17498.8	22509.1	766.954	2055.08	2950.37	3751.37	1456.25	2120.19
919.839	2216.94	3388.67	4496.84	1058.59	3049.49	5052	15326.4	711.606	3289.66	6820.28	4241.18	1066.31	2158.07	3468.6	5149.54	777.336	2764.98	5290.45	4487.9	683.922	1969.09	3213.71	7174.34	1348.37	5202.07	3391.74	3004.57	965.5	3107	2988.04	6228.85	950.239	1461.11	4031.36	5720.94	578.806	2756.65	5100.27	8377.77	697.582	8296.54	9621.66	18699.1	1316.45	1071.97	3750.58	5760.73	1152.51	2092.43
1148.43	2602.74	3883.91	4629.58	1076.29	2652.15	4146.12	8685.59	969.914	3051.65	5968.84	5958.78	894.063	3230.5	4092.19	6968.95	628.08	3491.9	4435.47	4746.41	633.062	1183.77	3890.72	4445.26	1885.34	1622.79	2634.01	5369.78	816.026	2616.52	6372.13	7312.07	613.912	2382.21	7424.24	4850.86	997.279	2927.6	4440	7081.05	887.253	17141.7	14355.8	33170.8	820.734	1122.11	3572.62	3104.45	779.064	3359.12
784.894	3174.24	3499.28	3814.6	1098.74	2951.21	6046.38	6876.45	1013.8	3423.24	4251.24	6580.71	792.54	2369.6	4893.06	5141.06	1090.46	2689.71	4498.14	4902.6	1386.74	1051.01	6895.76	4471.85	838.341	2727.99	3664.42	5286.78	1747.92	2473.85	2744.76	5564.77	733.324	1602.19	2660.53	4480.11	573.93	3007.03	4982.38	7947.25	823.605	12654.5	35143.3	53637.3	804.626	1244.74	3135.36	7457.54	1054.1	1554.97
924.411	2122.4	2476.65	5231.59	1179.58	4614.5	4276.08	21010.3	781.17	2308.81	6306.78	12570.7	713.647	3231.77	2824.89	7641.1	889.323	2001.7	3573.37	4579.61	1141.51	1314.67	2946.5	8343.97	923.058	1438.05	2718.3	9461.24	916.019	2686.2	4258.48	5052.22	779.066	2490.08	7340.94	6853.17	1049.77	2969.46	6379.21	10079.2	771.414	11776.2	19166.3	29537.8	701.742	2228.11	3046.5	3920.77	1069.56	2328.05
798.314	1642.34	3688.35	20665.9	754.775	2429.17	4385.73	7157.29	1245.22	4193.48	5775.95	9006.61	982.856	2091.28	3772.69	5733.38	743.356	2200.29	5222.67	7080.79	1176.38	2861.38	3704.8	3643.8	1192.73	1931.7	5057.64	11005.8	1267.95	2956.7	4460.72	7308.98	1084.58	2438.31	3471.85	3111.68	1225.3	5106.28	4063.97	11214.7	1479.18	10637.5	12198.1	24252.5	733.439	987.011	2540.4	6116.67	851.293	4628.03
1178.67	1628.49	6067.66	5647.79	1042.47	3206.67	3675.87	7815.37	1055.61	3292.78	5278.75	13554.3	780.124	2313.66	2453.37	6982.14	1189.48	2011.94	7780.11	5015.68	994.153	836.348	3839.55	3022.25	562.199	2018.58	3148.15	4039.73	679.953	2063.77	3514.39	4797.4	2391.13	2296.03	2461.19	10290.9	1195.19	2309.21	11335.2	8565.64	980.816	17293.8	8807.6	18051.2	1265.27	1518.84	7266.84	4023.64	881.257	2423.31
1287.06	3133.09	3148.72	5624.33	1014.2	3058.19	4452.3	6953.07	791.579	2481.08	8690.2	7298.73	796.626	2710.47	2758.41	4554.23	588.071	3826.03	3136.93	12885.1	923.164	1387.05	3549.6	4518.1	1908.64	2404.22	3059.55	10918.5	1104.67	3666.14	3510.06	8464.77	773.77	1926.48	2969.88	4840.51	712.752	2793.06	6445.17	4878.26	758.048	12039.6	14233.6	13150.3	758.9	1619.9	4848.54	7251.51	985.028	2585.1
687.999	1888.49	2208.53	8720.7	1342.06	2734.31	14065.2	7816.15	1260.48	2349.76	5205.19	8021.26	789.868	4130.07	3258.49	5753.5	550.62	1861.95	10659.3	5559.55	802.544	1487.39	3088.64	4470.76	652.522	2501.01	3346.89	4856.08	906.535	2890.11	5032.23	4613.49	1161.86	1809.95	4795.98	5617.89	1006.46	2755.21	5960.16	7415.48	1202.95	9496.28	11899.6	16131	803.847	2131.73	4332.55	11102.9	935.823	2038.5
1223.21	2969.24	2692.56	6581.93	885.018	2406.99	5385.14	6616.24	1157.79	3122.07	4391.07	6956.98	629.883	2712.68	8162.23	9826.52	842.007	2128.86	4113.76	6152.73	758.291	1418.09	3077.11	5696.48	621.696	1834.26	1765.93	5600.65	1213.94	2414.47	4025.09	7131.67	575.151	1733.4	7076.6	4099.24	836.085	1911.95	6824.92	6349.38	1372.89	11477	23481	46554.9	614.966	1141.08	3677.07	2186.8	877.472	1335.13
1738.07	4258.8	3855.3	7275.97	1216.57	4301.19	6711.6	7570.99	1548.81	2693.07	4843.32	5159.4	941.053	2957.53	3269.49	5883.15	1011.54	2206.13	3448.41	8350.83	1100.64	2160.25	3168.85	3764.1	1427.05	1911.21	3638.99	4614	1051.68	5710.11	3305.34	7259.29	1236.49	4755.78	4042.67	5580.34	624.411	3392.25	4835.81	6279.11	915.258	4906.62	14002.6	76912.9	2278.26	904.133	2968.3	7259.56	950.963	1915.17
1197.1	2063.26	2959.2	23290.3	801.535	4109.13	4489.02	5313.28	1062.9	2016.85	5257.41	10827.6	1047.92	1597.03	2305.33	5962.67	843.651	2074.96	2946.93	5835.78	907.491	1334.04	2336.49	4720.92	1021.57	2096.18	3443.26	4494.57	996.014	4420.52	8034.5	7637.42	877.292	6193.76	1752.9	5544.95	824.899	1649.51	4980.66	15747.1	1382.43	7409.91	22546	16521.1	957.393	895.559	3618.34	4188.63	776.226	2020.84
827.811	1946.9	3207.71	3962.96	961.631	3713.9	5330.18	16341.6	1333.69	3194.76	6457.7	17297.9	719.776	2943.22	3830.06	10665.4	1070.37	3298.79	3682.61	9395.62	1003.22	2210.49	2940.97	4735.52	672.569	4338.5	4048.35	6428.21	920.555	3208.03	3944.06	6128.24	829.383	2151.82	3579.71	4862.42	1011.62	2492.19	4737.44	11223.6	964.904	10948.1	51239.2	26240.2	1320.35	1030.66	3674.21	8550.81	651.323	2675.64
935.619	2668.38	4646.98	3841	932.043	2361.28	3864.49	9088.74	1007.56	2578.4	7475.85	8146.34	704.532	2677.63	3029.2	9307.44	1047.53	2341.69	7149.84	7550.66	691.451	1590.65	3039	2757.05	771.084	1958	4347.77	6508.41	1044.88	2927.84	7432.68	5238.19	850.569	3482.21	4276.68	4928.39	593.147	4474.13	2752.05	10326.4	1082.02	10895.9	16930.4	16001.8	763.576	1674.2	3532.1	5714.73	685.072	1787.75
920.871	1852.21	3251.07	9646.13	693.484	2814.89	4692.98	13957.1	1006.69	2708.51	6645.06	5635.42	1014.13	3559.43	2533.36	4866.04	779.345	1940.14	2705.6	10643.2	897.042	1235.08	3677.14	4164.07	718.701	2552.75	2474.93	4765.54	781.389	2656.32	4099.1	6375.02	632.45	2766.7	6339.91	6720.29	1050.34	2449.75	12617.6	16134.9	1745.23	6913.46	15642.8	41517.6	871.397	2602.76	2659.91	4580.68	1008.68	1524.7
867.63	2472.96	4123.27	3724.77	1002.05	2642.64	5880.21	9187.8	774.058	2226.07	3773.14	7813.96	877.561	2929.87	3596.84	5085.42	778.615	2721.14	3201.96	5264.69	1132.29	1415.01	3366.75	7483.5	906.244	1963.82	2221.43	3754.09	832.314	4147.54	5654.86	6189.47	650.506	1344.83	4315.43	10913.4	1312.5	2443.72	4680.64	8062.85	631.388	17601.2	10835.5	26081.7	1459.6	1362.95	2455.71	8940	1665.68	1182.79
928.688	1781.12	6708.46	5957.35	890.83	3582.34	4287.18	10585.1	922.554	1830.54	5729.44	7486.95	780.439	2033.45	3070.68	5347.87	713.943	2126.3	2495.7	5608.69	837.885	1312.22	3375.97	4216.93	889.214	2976.11	3961.05	3912.98	1014.16	3265.13	3380.19	5645.18	938.202	2754.9	3108.08	4525.13	1472.54	3182.29	5606.22	12231.2	874.524	6630.2	28499	25404.5	950.898	1789.82	2812.17	7762.55	1035.49	1613.01
658.06	4163.09	3473.62	3894.82	1051.72	2629.43	3849.7	13316.2	921.687	2346.8	8378.62	7410.97	627.683	2662.23	3300.28	4054	1099.41	1970.83	8598.37	7078.05	970.951	1104.02	3364.91	2613.07	868.089	1286.07	3995.33	4963.64	1086.32	2718.98	4673.9	14753.8	1523.95	1927.68	3638.92	5461.64	1113.44	2517.71	4752.93	13301.1	1090.29	6990.47	33671.1	26068.9	742.012	2788.27	2108.86	4559.9	827.007	1741.07
918.069	1803.84	3219.95	7662.23	1018.96	2802.46	3587.36	8169.11	1027.68	4020.18	4680.95	6468.46	1117.54	2598.11	2360.65	3663.63	1003.5	1357.74	3750.58	7034.75	752.299	1461.73	2971.55	2995.82	843.945	1386.96	2591.77	5566.38	690.468	2249.95	2943.1	6137.51	1373.48	1897.59	2176.38	5077.41	742.868	2694.98	7548.57	11133.6	977.633	7756.13	13867	20721.9	758.9	1437	2642.25	7358.55	1272.37	1607.96
2057.95	2077.71	3029.11	3607.38	752.133	2498.65	4404.22	10265.7	1924.74	2482.99	4363.14	6653.22	1058.45	1823.33	6707.12	3456.19	1215.06	2692.82	2566.03	8550.87	1247.99	2102.63	3369.36	3305.9	636.785	2722.61	2702.56	4161.31	1151.88	3473.78	6807.15	6646.55	500.759	1547.3	2950.38	6264.07	1129.5	3289.84	4576.53	10658	1271.69	10200.2	41412.6	35254.6	1841.52	1065.21	2803.59	5376.48	1065.77	2029.35
742.862	1719.18	4563.8	4619.1	801.271	2982.91	6481.24	16628.6	1037.92	2141.24	4878.19	6592.33	1032.83	3732.31	3879.1	5133.36	879.275	2352.11	3123.96	8929.03	965.573	1117.23	3015.64	4604.91	733.791	2955.21	2701.49	3718.1	1096.42	2761.67	3131.74	8643.32	843.828	1804.41	4182.79	6939.6	686.364	1909.09	4645.66	9190.62	835.062	5238.87	7804.53	16097.9	951.158	1009.61	1871.93	7693.18	749.731	1165.44
1480.11	2825.88	3308.29	5938.46	1281.82	2453.21	3974.4	9932.27	1188.85	3864.05	4470.87	6045.17	724.491	2133.71	2935.84	6959.98	813.142	1601.99	4173.5	5407.74	883.367	1141.66	3618.28	5549.74	1976.32	1835.34	3204.62	6068	641.811	2636.31	4353.3	8914.64	815.179	2899.6	3049.81	5042.74	2307.19	2947.95	8453.22	6187.6	885.344	6923.62	13816.7	17804.9	1169.66	1093.27	2441.15	5232.01	676.556	983.45
887.54	2164.72	5244.42	5120.84	843.541	2759.66	10467	6099.49	696.166	2865.33	4958.69	26092.6	856.188	2538.39	3517.79	3459.17	1009.9	2285.97	7037.13	4543.81	512.749	1818.82	5730.9	4399.63	652.737	1936.44	4039.08	4508.8	679.334	2838.98	4563.19	10499.7	696.007	3634.35	2606.35	8006.12	1147.57	1881.55	9441.59	7611.96	750.41	7315.72	20736.5	16759.8	1122.89	1394.13	3955.83	8183.44	833.315	1265.11
989.007	2136.85	5195.61	7775.05	942.874	4948.97	6260.9	6148.1	917.524	4286.98	6333.85	7361.01	1574.23	2610.84	2955.02	5161.33	921.842	4677.89	3039.74	7510.29	810.688	1651.64	2703.27	4033.15	1015.97	1576.01	2739.21	5205.08	1206.1	2509.52	7540.51	15875.7	1181.12	1837.41	4691.02	6210.15	1271.77	4417.91	8101.57	8212.29	955.993	17714.5	26197.5	17297.6	1654.72	1459.08	3340.61	10551.9	1188.47	2278.22
1243.12	2557.62	3934.94	4181.82	933.892	2800.89	4024.59	7723.95	822.978	2675.03	4610.34	4422.65	935.552	2899.22	5751.61	3982.66	854.795	1255.98	3848.86	7959.88	924.086	1705.58	3890.41	5673.44	915.945	2794.18	2864.67	6740.78	963.232	4100.12	4123.43	5665.17	1949.35	2642.95	3213.77	9223.61	748.891	8804.84	15876.2	8872.83	1102.38	11303.2	13081.6	43120.5	736.556	1271.76	2290.99	5241.12	831.107	2347.61
784.746	1784.67	3571.54	5531.71	1330.96	3559.36	4418.48	5861.99	1136.97	3193.72	8258.06	6399.94	688.974	5079.3	4170.46	12518.6	844.747	2255.46	3823.84	3657.41	716.036	1785.94	3537.62	4704.32	667.396	2986.26	3337.41	3683.83	802.831	3869.01	6249.47	6162.05	1254.79	1203.51	3208.71	5635.95	1215.84	2003.74	4219.73	13470.9	872.614	8383.72	12637.3	14175.1	895.559	1173.81	3346.07	9281.64	1215.28	2255.5
771.03	3806.78	2707.3	3934.79	834.823	3569.66	6236.86	9358.48	996.629	3403.98	5359.94	4215.51	800.24	2279.71	4479.9	5480.36	1146.36	2437.6	5076.89	8621.03	1372.61	1042.86	4242.75	3533.01	1131.08	1720.66	2762.7	5245.18	585.733	3008.66	4162.6	7295.36	1617.6	1642.4	2936.66	3749.68	943.643	1993.7	7342.05	6376.63	599.564	8780.86	22605.9	18202.1	764.616	1801.52	2225.77	18901.3	906.175	1795.32
914.677	1634.53	3417.28	11407.8	1023.19	2059.84	3421.72	7269.29	1324.16	2864.47	5722.33	8127.78	1106.54	3134.02	4733.87	2933.95	1339.84	4573.76	3079.93	5920.54	865.082	1368.16	5592	6579.69	968.328	3416.52	2566.54	4562.91	731.496	2385.4	3003.92	4557.01	1116.12	4541.27	3997.17	4479.87	1180.27	7433.84	7973.64	13405.2	887.89	7504.1	15924.7	15056.6	1195.64	1816.06	3251.49	7803.85	1255.97	1823.07
1051.09	3489.7	3703.99	3421.56	1011.83	4770.64	5185.14	7077.23	1569.8	2124.4	3147.06	6276.77	1089.25	1906.62	5885.03	10752.1	788.297	1869.45	4427.07	7431.55	602.945	1464.34	7115.33	9335.51	1164.92	4597.4	2654.92	6944.7	1522.98	2325.82	4706.06	5838.56	801.215	5116.9	3099.66	6361.33	1504.09	2566.47	5854.61	6608.37	698.855	16873.7	10633	20460.9	871.916	1276.44	2989.35	7043.4	705.258	1356.27
1059.36	3989.36	3060.53	4443.75	913.285	3472.18	4557.45	12033.9	1108.18	3517.09	5710.19	8019.87	817.685	2153.82	3392.37	4427.73	1120.79	8414.04	4887.08	4490.28	1375.68	1879.21	5553.43	4008.26	913.573	1367.34	5628.24	8094.98	518.108	3369.67	3123.29	7427.52	1111.78	2995.41	3076.3	6426.58	1116.02	2674.9	4016.09	6201.09	1199.13	8602.01	12443.8	18369.5	837.881	1510.01	3623.03	4883.1	1135.16	1570.11
724.869	2704.07	4446.11	5349.88	1028.21	2670.11	4684.26	13425.9	1075.04	3502.34	9609.45	7294.04	1224.09	2157.44	2862.45	4610.03	1392.63	1671.41	4182.09	6616.94	915.02	2403.33	3544.08	4097.38	1119.66	2235.65	2257.42	4191.71	803.862	3266.17	3755.21	5374.68	922.553	3313.2	3467.52	5105.57	698.984	2296.59	7649.53	8333.6	1369.07	10338.4	13259.8	13177.1	996.105	2099.51	2489.22	4735.26	883.465	3189.12
1320.84	2218.26	3838.19	5895.99	614.493	2291.54	4213.21	8747.94	992.986	3276.99	6219.18	8001.49	996.057	5117.01	3587.88	5412.63	750.298	2879.52	4668.04	4462.32	930.078	1515.05	2634.12	3660.24	1794.39	1433.52	2985.6	12121.8	1055.8	2709.71	5371.39	5404.16	1193.16	4996.04	4890.82	4426.9	899.473	2278.8	3450.47	10274	682.943	9705.68	17367.6	20640.4	1028.32	1605.61	3497.02	4914.26	1222.22	2110.1
1134.86	1699.28	4688.42	4813.78	1196.49	3445.76	4757.7	8770.39	744.566	2968.73	5686.42	6017.24	684.416	2963.65	3092.36	4938.01	1047.71	2726.25	7709.6	18566.2	826.361	2055.3	2625.21	4145.94	660.067	1844.82	1689.61	6303.83	905.298	2784.54	4386.7	6879.94	884.755	2225.5	5269.53	5625.13	1083.04	1547.98	6151.47	6745.19	1243.05	11339.5	16292.6	20826.3	1120.03	1687.97	2789.29	6559.37	659.839	1368.88
886.803	2177.7	2447.74	11701.3	1157.39	2087.59	5560.02	11247.4	1090.65	2768.18	3724.04	9230.22	798.826	2410.94	5618.5	4134.15	633.561	2298.95	4724.85	7482.15	618.004	1492.46	4545.6	7728.11	847.394	2710.11	3958.68	4595.89	1062.81	2722.08	3318.13	5343.34	1294.75	2545.21	2903.68	6538.28	1101.97	2356.24	3375.6	7663.02	1152.03	6866.34	19320.3	15497.7	724.605	1308.39	2349.45	5249.94	2104.74	1346.8
718.822	2648.16	3926.54	12666.1	699.824	3290.94	6200.14	6549.93	763.128	3489.34	2601.82	6334.88	954.254	1860.89	3502.23	6688.58	1088.64	2003.9	8377.15	12366.5	603.406	1179	4157.77	4835.08	788.976	3338.27	2820.7	8143.91	1091.47	2785.37	5235.31	5654.24	1186.9	5051.66	4860.01	3500.5	2700.43	1973.62	3203.51	22894.2	666.395	12081.7	12644.9	27993	786.959	1450.77	2028.84	3853.74	950.963	2243.84
1320.7	2562.49	1984.65	12231	1024.77	3421.19	5582.75	7443.14	824.366	3053.03	3928.23	9613.1	991.657	4502.53	3353.4	3877.21	1209.39	4518.23	3124.33	12727.4	895.352	2042.09	3747.51	5637.48	748.88	1843.32	3815.32	4602.79	1041.58	2426.43	3318.74	5601.88	730.435	3754.5	4234.79	6095.78	796.217	2546.98	19286.5	16747.2	1145.03	10039.9	21110.8	16057.8	706.418	1024.94	3151.21	4802.3	768.971	1454.67
686.081	1922.71	3716.52	10631.2	890.83	2498.65	5110.9	19691	833.907	3062.06	3589.78	6210.68	1189.99	4782.74	4726.17	5202.35	935.543	3245.99	6961.67	10417.4	679.927	1580.2	2303.45	6238.42	1386.1	3193.2	2471.47	5858.46	743.248	3120.81	4139.3	6193.59	1425.48	3862.35	2359.1	5435.64	844.116	1694.54	5687.67	7952.98	1020.28	10155.7	21275.6	21457.7	980.256	1225.26	2511.3	9379.08	843.408	2964.54
1472.6	2940.92	2631.94	7348.53	832.181	3758.01	3892.5	18645.6	982.404	3112.54	5456.91	6318.41	1655.95	3558.34	2987.86	4049.29	917.457	2525.48	2618.65	6471.35	1418.86	1451.58	3009.5	4316.19	984.711	3052.86	5510.55	4800.9	707.992	7883.78	3874.79	7373.31	1042.69	1839.81	3911.46	5165.05	1009.33	1559.16	3901.63	8739.46	1258.96	9869.24	13877.8	37579.1	590.024	2045.74	2438.05	9741.26	1275.84	1888.68
1082.66	4187.86	2617.05	5869.74	1013.41	4067.91	6419.15	9105.9	1140.96	4187.23	6253.17	5837.87	893.906	4466.86	4237.73	4550.93	990.167	2271.73	6143.23	7207.76	586.811	1469.87	3584.17	5875.02	821.742	1939.89	2829.31	5485.32	813.552	2990.72	3721.6	9288.43	955.054	3358.7	2825.43	4414.15	1077.3	2654.53	6489.34	6320.7	853.52	8508.46	23550.4	10622.9	811.641	1131.72	4048.07	5246.05	1112.14	2330.25
1273.64	2284.33	3202.69	2893.43	729.941	2296.03	2561.01	6801.68	1137.49	3284.63	3394.78	6468.81	855.717	2001.23	3373.21	5345.05	2403.98	2172.52	10632.1	5616	751.223	1747.38	2363.84	3911.61	891.155	1777.14	3458.56	8872.53	1173.73	2730.94	6276.68	5928.26	1943.09	2050.7	4266.33	5607.55	918.116	2661.71	3929.46	6342.21	819.15	8927.25	12068.3	21101.2	702.781	1263.71	3406.35	6382.44	881.573	2089.6
609.391	2195.84	3646.32	3633.49	1733.31	3485.92	5130.2	10079.9	605.437	3592.9	6824.09	19790.5	867.503	4472.99	2254.56	5313.3	1034.93	1718.54	5177.73	4041.79	828.819	1153.04	3126.28	5996.57	770.652	3261.96	3001.56	4024.86	1315.99	2391.79	3015.87	17409.2	991.407	3263.84	3758.83	4804.39	723.078	4598.6	5605.93	7360.14	915.895	9520.46	14073.2	15824.2	953.756	994.806	3363.73	4566.64	881.888	1496.94
623.992	1784.96	3484.09	6448.16	969.821	2809.34	3158.58	8385.74	1166.63	2365.71	6811.43	13648.7	903.178	2073.83	2751.81	4479.9	1551.39	2721.68	3940.39	9956.66	1706.65	1688.83	2656.24	10235	993.118	2432.47	2667.85	5119.72	1055.8	3662.63	3328.44	20033.5	1949.59	2087.54	3651.2	4475.29	1321.39	2304.9	7551.72	6951.71	1288.24	7007.01	13178.9	14701.4	1069.89	1723.31	2950.37	4735	1899.72	1179.32
770.883	3611.21	2788.72	6806.69	1243.78	2439.22	4483.48	7877.98	798.865	5056.01	5091.4	8279.92	750.579	1845.65	4442.5	5520.27	1181.62	4663.46	5516.07	5539.46	1128.3	1960.8	3375.51	5417.28	1198.12	2514.58	3345.82	4210.68	738.299	2033.47	3231.12	7975.12	687.822	2213.22	3641.33	5316.95	610.93	1890.44	5610.81	8600.35	1059.1	10248	8582.32	19530.4	1308.65	1416.99	2930.37	3955.83	606.85	1759.99
974.702	2744.77	5688.49	2676.05	966.122	3742.16	3739.27	7777.59	872.246	4217.94	6339.57	8268.47	1079.19	1969.33	3687.52	7021.91	1042.78	1733.34	2998.27	5131.69	1191.75	1670.86	3862.91	3478.46	983.202	2232.84	3128.1	5750.46	688.2	3846.95	4934.3	7655.35	1142.84	2413.99	3859.7	5209.82	620.969	2769.55	5918.28	11797	1447.99	9025.93	17445.3	16900.5	1578.85	1183.17	3788.27	6377	1285.3	1138
771.768	2033.91	3799.99	3227.33	968.764	2467.75	4067.91	6621.52	1124.83	2532.08	5074.22	5509.83	578.493	5386.07	3964.58	4550.15	805.287	2171.79	3817.08	6419.09	866.004	1195.44	3387.96	7939.08	751.036	2812.93	5818.16	3004.14	981.788	5588.27	4340.94	7248.36	1383.35	3696.24	4597.35	7424.48	1136.39	2673.18	5819.9	5978.22	879.616	11697.9	12475.7	15592.5	937.128	1203.69	4088.6	5965.98	588.556	3228.85
569.129	1807.67	4134.62	4911.41	686.351	4106.49	5300.07	11630.7	929.84	3917.3	6614.88	8792.71	1072.59	2664.74	3299.03	4598.4	794.326	2292.91	5173.34	6212.29	1030.88	4202.64	3020.56	3726.15	995.705	2095.75	3991.65	4035.85	1298.88	3864.07	3662.43	6227	1084.58	1610.13	7037.6	4440.15	885.419	2896.9	3891.03	5665.02	1137.39	7289.62	13926.8	13438	877.112	1328.92	3135.1	2081.85	692.642	2142.59
971.604	1956.63	2785.62	9981.19	1057.79	2257.45	2904.96	9055.71	738.842	4293.57	7201.06	6407.57	802.755	2587.11	3012.69	3177.39	889.506	2894.69	4740.56	8498.44	886.133	1571.43	3757.8	3184.67	844.376	1459.39	3586.39	5069.27	1486.5	1838.01	6303.07	4485.06	906.663	1999.9	7544.85	6103.01	583.969	1792.06	7556.03	18222.6	1213.77	7234.86	10465.7	15613.5	912.187	2497.28	3600.68	6225.53	756.039	1842.94
1178.22	1982.14	6146.86	3985.53	901.397	4048.1	5705.07	9830.3	1027.33	4276.05	6743.78	7029.84	1076.84	2119.41	3341.46	7821.99	1150.2	2845.72	4685.38	8840.8	1359.85	1196.22	4843.99	6756.86	1280.04	1684.23	3498.22	4023.13	773.142	3443.68	2489.32	5159.43	827.216	2138.83	4291.6	5166.25	1011.62	2564.48	4795.95	10864.2	910.803	10168.4	14485	15782.1	1681.48	1568.72	2363.73	9653.69	655.739	2087.7
1179.85	1680.84	3664.9	6483.41	1114.59	2590.07	5809.15	5827.91	896.186	2546.48	6572.72	8317.38	1393.82	1734.85	2605.65	8048.3	829.584	2069.85	6367.4	3430.69	980.938	1335.58	4439.58	3856.91	737.886	4564.64	3213.89	3775.45	1075.18	3025.76	4070.24	4866.27	572.021	2348.28	2317.21	4153.42	875.953	2928.74	2950.81	7583.28	696.309	9482.27	9302.78	12007.2	770.851	1911.14	2051.44	8116.41	914.06	1683.35
995.645	3445.01	4807.43	4035.23	841.427	3521.58	3995.78	12130.3	964.71	3150.36	4004.73	22933.1	700.603	2145.34	3908.48	1345.73	1026.7	1665.74	4432.18	8380.43	820.214	1070.52	3276.25	5216.77	793.287	2747.41	2596.72	7658.02	1014.78	2832.59	3800.97	6440.79	879.699	2515.83	3133.35	5693.25	1075.29	1777.43	3702.02	6061.98	1172.4	6958.65	14784.8	18119.3	1176.93	1152.77	2321.9	3504.81	571.209	1920.22
795.512	1736.3	2839.01	5070.1	712.505	2635.76	3187.64	11428.9	1061.16	2669.47	4869.17	6824.26	579.907	2231.15	2738.3	7072.2	922.938	2375.31	4453.02	6544.78	908.259	1064.06	3699.88	4913.45	666.534	1378.55	3678.86	3798.73	1266.72	3137.93	9595	8668.88	873.921	1871.11	4605.06	3879.92	1072.43	2537.23	5534.52	4662.87	563.285	8613.5	13168.1	14227.3	1081.32	1782.02	1922.58	4892.71	747.839	1381.81
757.757	4039.8	4461.89	6457.16	914.342	3433.87	4437.23	9647.75	722.882	3574.51	4677.13	8468.32	848.645	2372.12	3600.45	4344.12	865.208	4787.15	3635.3	7060.88	748.457	1707.27	2545.46	5542.83	781.862	1652.97	2551.03	5521.96	851.487	2922.07	3339.56	10255	903.534	3203.89	3741.49	6527.94	1085.05	2500.79	6575.39	6219.73	982.089	7203.67	20988.6	15413	1755.78	983.374	2005.98	6171.73	847.508	1832.54
1400.48	2215.02	3988.03	4435.05	753.982	3011.44	5095.05	7691.99	1176.88	2363.63	4947.23	11233.9	1435.47	2249.38	2364.27	6525.29	671.377	3558.2	3894.72	7169.58	877.221	1251.52	2781.17	2458.49	1290.6	3083.48	1471.04	5091.26	844.89	2534.05	4999.03	11998.5	642.561	4619.26	3202.94	4618.31	1187.16	2236.92	6090.66	7787.79	941.991	5800.9	30606.4	13966.9	810.861	1280.07	5169.92	6931.68	1440.48	3612.4
1073.22	1901.18	5050.49	5206.23	1010.24	2991.88	3367.82	15743	1265	3758.74	5099.55	5787.22	917.165	2190.44	5858.95	4945.71	1107.63	2965.2	5715.74	4368.24	977.558	2157.64	2983.22	5411.76	690.677	3315.86	3427.08	6133.96	1824.62	4057.45	3040	8051.82	925.442	2568.8	4056.63	16261.8	913.527	2516.28	5047.77	8645.66	717.313	9055.19	15330.2	22203	1179.79	1962.86	2078.73	7707.99	865.171	2308.17
875.152	2118.71	3741.89	7158.43	1214.46	2848.44	2952.27	5996.99	1121.01	2855.79	8151.37	9568.68	553.191	4656.39	3775.53	6581.24	528.698	2541.37	5032.49	12347.5	572.829	1316.21	2926.52	3565.73	1440.2	2432.47	5989.53	7970.6	1050.24	3966.53	8097.79	6279.36	2298.19	2409.18	2524.03	5934.72	1359.53	2318.66	10131.1	6852.75	1155.85	9997.82	15291.4	14194.1	1773.18	1282.93	3524.05	6991.96	920.053	2395.85
1278.66	2191.72	2731.05	3699.27	990.427	3841.24	5073.14	7348.81	1207.23	5539.14	5036.41	6415.21	958.654	2231.3	5549.98	4410.91	1082.42	2296.02	8852.86	8401.8	1406.26	1489.84	2897.79	11728.7	2522.35	1783.83	3241.06	5152.49	733.351	2672.4	2989.48	11320.5	1008.74	2120.04	8421.91	6616.53	912.38	2052.21	5368.45	8787.36	964.267	9436.44	14758.7	12063.2	1102.11	1729.54	3911.93	7764.62	980.612	1668.84
820.142	1723.32	3396.93	4530.47	1106.93	2546.74	6016.01	6783.46	1457.74	4107.43	4578.43	7119.87	837.172	2632.84	3619.63	5022.24	1189.3	1745.76	4033.93	3972.72	1177.62	1851.71	3955.87	5421.28	593.241	2366.28	2888.6	9302.59	589.444	3164.73	4540.72	7201.77	677.47	2323.23	4413.43	9831.73	743.155	5213.84	6482.17	9518.18	1129.12	5832.08	10039.9	15990.9	913.486	1511.82	4010.39	6672.66	991.651	3248.73
601.132	2305.57	3407.4	18281.9	819.236	3240.48	7288.85	8591.01	1221.81	3272.65	6492.06	9152.33	1106.86	3078.06	2210.09	4789.19	719.789	2591.43	6171.19	6994.02	1176.85	1274.27	1941.45	5605.98	1340.4	2490.87	1973.31	4237.4	849.838	4679.67	2888.88	4758.64	721.045	2247.16	2349.23	3740.28	826.047	3657.56	7074.75	6714.21	1989.64	5971.47	10606.9	52856	745.65	1103.41	2813.98	6620.7	968.626	1329.77
1243.12	2442.28	2766	5354.74	768.248	2201.99	4824.01	12518.1	740.923	2344.03	5739.68	6973.63	1190.93	2649.34	4032.32	4349.46	984.321	3487.14	2500.63	10774.4	875.684	2197.59	3173.61	6448.01	1020.93	2164.51	3395.4	4703.67	906.123	1971.62	1989.76	13342.2	643.524	2488.38	4115.38	3506.51	1260.87	2214.26	5377.33	8292.6	901.892	7185.22	16924	21509.9	895.299	1818.13	2703.82	6185.25	1208.97	1216.54
1063.34	1740.57	2632.68	3041.79	737.074	1896.05	3780.74	8077.96	1244.36	3362.17	4189.14	7329.08	1047.13	5279.52	2902.36	8393.09	1262.56	1895.56	4411.54	8824.55	975.714	1294.7	4068.96	2941.74	997.429	1738.76	2067.94	4945.11	661.191	3008.25	4714.31	5407.46	821.438	2394.49	3245.79	6250.35	1335.73	2193.33	4140.27	6719.94	600.837	11975.4	9450.45	14298.5	1246.82	1634.45	2467.65	5760.21	658.893	2223.01
623.107	2410.72	2961.86	7503.68	1008.66	4023.53	4629.31	5586.7	772.67	2272.38	3709.83	5572.63	640.727	2600.16	3435.91	12449.6	963.312	5045.46	5076.34	6033.62	996.304	2045.78	2186.68	3538.23	1073.74	1788.34	3631.66	5147.74	1104.25	2918.76	3920.76	5753.83	1195.56	1807.3	3668.54	3982	753.194	1649.8	3974.77	6515.45	782.234	6198.68	11587.7	20208.9	1522.74	1706.16	1590.29	9609.52	1026.03	1243.66
2031.11	2031.84	3639.68	6584.88	1003.37	3221.47	5788.55	7741.67	1349.66	4900.4	3058.24	6439.32	781.853	3069.74	3329.99	3389.86	1347.68	2539.17	9334.06	6354.78	882.599	1167.01	4890.55	8451.22	1172.47	1355.92	3667.01	7480.61	1004.47	3612.33	3899.72	6508.62	1193.16	2014.11	3070.53	7116.08	653.093	3293.29	5503.82	14450.9	702.038	9363.9	20059.3	29199.8	1292.29	1347.63	2640.44	2948.82	938.662	2205.99
830.318	2814.23	2864.38	7519.17	1239.02	2369.47	3556.72	9331.79	677.257	2160.32	8373.77	12487.5	874.733	2380.29	3152.72	10014.9	1121.34	2638.01	9326.75	6014.98	978.941	1625.37	3360.92	3688.5	856.233	2841.17	3366.94	6468.08	686.55	2549.92	6331.94	5722.28	799.53	1688.62	3039.7	22528.7	1484.88	2424.79	5316.24	7204.96	1081.38	8870.61	13216.5	16313.6	801.508	6389.47	3093.01	2950.11	1633.83	1836.95
681.657	1873.45	4462.62	4368.24	1194.11	2187.71	5197.3	7000.35	835.122	4137.27	5894.77	5493.18	1117.54	2701.84	3748.66	4684.52	758.702	4898.59	7667.95	4733.8	782.108	1990.15	2188.06	5480.14	795.658	2222.93	3397.99	5118.21	1141.78	2451.38	3624.08	7839.05	938.442	3142.75	4630.83	2503.8	1105.41	2305.47	4300.04	9960.17	604.02	13225.4	17776.9	11335.7	1034.04	2192.78	2207.59	3936.62	692.011	2101.9
639.625	2245.84	4665.42	10187.3	615.55	4021.68	2602.22	10320.1	1024.73	2530.34	4639.83	6393	673.101	1929.41	6523.09	18502.8	599.033	2787.63	5747.35	10581.3	1092.96	3129.97	1903.18	4979.52	1460.68	1520.83	2514.58	5238.5	1858.23	2148.93	3255.03	8606.82	1085.78	2704.83	4194.59	5728.41	1203.22	2640.48	6050.5	13562.9	844.609	7882.19	10906.7	19319.1	828.528	1040.53	2634.19	3418.29	1068.61	1405.47
1080.01	2615.58	3653.7	6541.37	994.654	3060.32	4585.98	11448.7	929.84	4109.34	5188.72	8267.42	1467.21	2117.21	3287.55	9226.18	691.838	3223.7	3275.04	4865.52	1142.73	1593.26	10294.3	4723.53	897.622	1956.06	2700.84	9127.76	942.203	4027.36	3519.14	11007.9	1234.08	3391.68	3365.68	8993.68	1207.52	3032.29	17534.3	6137.69	644.754	8324.52	14249.5	14152.1	654.717	1236.43	3142.39	7672.14	849.401	2339.71
670.448	3084.42	2850.66	7993.47	1143.65	3588.69	5170.62	9456.49	1068.97	4100.31	4420.21	7237.14	978.613	2695.87	5475.96	5672.09	928.966	5654.36	5370.46	4626.02	1036.26	826.361	3142.11	6499.18	704.905	1711.39	2834.92	4063.87	1531.85	2506.84	4045.08	6486.77	576.836	1980.16	3427.79	3439.59	518.574	2252.98	3858.9	9227.05	1089.02	10477.7	16048.9	25201.5	823.592	1287.61	3157.19	4530.53	885.042	1315.58
830.318	5434.67	2952.87	5417.27	931.514	3846.52	4938.67	6137.8	825.927	3017.81	7600.41	7354.42	534.489	2030.62	2995.72	6526.23	1565.45	3722.62	3808.48	5848.01	1017.66	1414.86	2758.59	2985.07	686.797	4703.67	2102.43	4368.68	1667.1	2575.29	2662.9	5909.08	1038.84	5010.73	2403.89	6560.91	1211.25	2475.27	6106.14	7145.58	738.317	13415.1	11023.8	17507.6	1017.41	2014.82	3076.39	5567.95	1241.14	1834.11
1022.64	1715.95	3320.09	6017.37	1135.46	2439.49	7052.93	6746.74	1166.47	2991.63	4819.21	9058.48	780.91	3066.75	5667.54	15002.4	782.634	2881.54	4149.02	6754.88	730.787	2299	4050.21	5086.77	1035.58	2590.03	1761.18	4777.4	780.565	2403.33	6145.76	6654.59	726.342	1811.41	3015.38	3810.1	920.984	2663.43	5032.87	6522.33	927.352	6646.77	13873.3	13430.4	1249.16	890.103	3387.9	14273.3	787.896	2166.87
964.968	2791.07	4791.51	9171.25	735.754	2489.15	5679.17	8393.4	680.553	2932.81	8929.07	3896.48	891.706	2357.98	4073.18	5791.37	2258.57	3020.38	2933.96	6790.87	1808.22	1112.93	4083.71	8661.42	723.012	2829.31	2914.03	3854.56	1293.31	2500.03	4043.02	6795.41	801.456	5420.71	6703.91	4626.72	762.659	1737.85	4838.39	8238.1	790.508	15654.3	28275	15849	1517.02	1600.68	2802.28	4298.01	1324.41	2540.33
908.335	2254.98	3153.14	7001.95	1000.73	2276.74	4154.82	11586.6	1591.14	3207.08	3638.53	7190.13	873.161	2552.06	2620.11	4763.89	1255.43	2678.2	5149.6	4360.94	1325.89	1222.48	4730.75	4696.49	925.861	2223.37	2654.92	4318.68	739.949	4423.41	4227.13	6986.94	924.479	2449.86	10188	4987.12	999.287	2531.49	6293.16	12165.5	610.384	11116.1	9350.53	11470	1043.13	1526.11	3924.66	7277.75	937.401	3672.33
746.401	3036.34	4056.61	11957.9	907.738	2304.75	3179.2	7212.77	910.064	3053.73	3822.92	8041.9	611.967	2202.54	3962.7	6467.62	1099.6	1670.67	4951.57	5878.15	613.547	1241.69	2911.16	3889.49	963.154	1563.95	2926.11	17776.9	1120.13	2163.15	8964.54	5670.94	1123.58	1665.26	5512.2	4419.2	740.287	2420.48	6191.34	6397.85	729.406	6949.72	17815.1	19019.3	928.295	1213.04	4078.99	5908.3	835.207	3864.1
780.027	1677.74	3145.92	6260.12	947.894	3556.99	2882.78	6172.93	1285.64	2902.81	4639.67	6395.42	779.81	2251.11	2343.98	7882.81	1891.37	3256.23	5327.72	4810.72	757.984	1294.85	3826.34	4179.75	829.718	1511.13	3486.15	4034.77	1689.17	2134.5	4337.22	8729.71	1008.02	2685.56	4507.32	4617.34	1140.12	4992.98	4730.27	5138.41	742.136	9468.26	14230.4	20088.6	681.217	1245.78	2858.41	5528.72	773.072	1574.53
1196.07	1557.1	4847.55	6800.79	1054.62	4011.12	3654.47	11843.7	1608.31	2621.95	5240.41	8232.9	696.832	1652.65	4952.79	6111.18	733.125	2070.4	5535.62	6609.82	789.33	3474.47	2312.83	3514.26	929.525	2299.67	2745.67	6817.3	1375.37	3130.3	4055.6	6613.98	1071.34	2821.1	5145.06	4795.73	1506.67	3416.05	6356.26	11019.1	1794.24	11573.8	11566.8	17353.7	1737.6	1149.39	3824.64	14014.1	747.523	1469.18
772.653	1753.85	3983.61	6349.79	1069.42	2600.89	4218.23	12267.1	1217.99	2514.04	4798.39	4143	1083.59	2293.7	2247.81	5267.88	1023.05	2683.13	5494.69	5350.92	706.817	1934.37	1918.4	3548.83	1022.43	3731.68	4535.75	3942.51	2170.15	3094.22	3610.47	4032.5	987.074	2475.88	2593.12	6759.52	993.55	3927.73	4248.68	9848.6	688.672	40449	14131.1	15322	907.51	1486.36	3753.97	4034.56	1046.85	1312.74
856.274	4048.06	4527.96	7060.21	1159.24	3359.63	3587.09	8270.28	1499.88	3744.86	2874.35	6130.35	893.749	2278.77	2418	5519.02	1145.27	3173.1	4647.57	5983.93	1004.91	1891.66	4462.63	4663.92	1198.77	3697.41	3437.64	4187.18	1112.91	2517.14	4491.03	5334.48	609.819	2323.72	5743.08	4370.58	879.395	2828.64	5005.04	6481.59	843.336	9780.14	18076.7	21915.3	2637.31	1319.31	3808	6706.7	744.054	1484.64
925.148	3078.37	2493.31	4598.16	896.642	2840.25	3747.2	8943.71	784.119	3473.89	5184.72	5262.44	896.106	1979.54	4840.26	11443.9	775.326	1967.36	3460.65	6470.79	837.885	1267.66	2615.98	5878.56	1090.99	1669.36	3905.43	5436.82	935.193	2416.33	2463.12	7776.37	1057.37	3053.92	2531.01	5344.16	693.822	2481.59	5927.46	7779.46	481.179	8943.83	11590.3	17890.8	812.68	1122.63	3215.9	8943.89	558.908	1750.53
631.513	1983.02	4263.23	5425.23	859.92	4243.87	4980.14	11942.7	1090.31	3570.7	7139.47	8173.23	831.515	2416.13	3711.88	3993.5	697.501	3000.28	4776.91	3501.2	1241.07	2892.87	6483.65	3797.91	767.419	1827.14	3967.09	6959.58	604.494	2526.83	2365.82	7955.11	1008.26	2742.38	3097.24	5066.81	910.659	2021.8	3701.72	12101.6	1493.18	8153.95	14935	25230.1	946.481	1751.37	3015.33	7580.94	844.67	1446.47
1014.97	2138.47	4685.02	19778.7	1698.18	4836.42	8695.37	5780.35	787.762	2929.18	3572.26	7464.4	1821.13	1954.25	6075.19	5578.74	848.401	3352.5	2567.31	8216.38	1436.84	1995.99	3086.18	3469.55	491.709	4346.48	3488.53	7729.59	984.674	3957.47	4009.2	5197.99	597.059	2133.53	3733.3	4629.86	783.597	3770.27	3887.02	9969.07	1232.23	6624.48	13101.3	27473.7	1126.27	1005.2	2189.14	3913.76	992.913	5389.1
666.466	2409.24	3597.8	7247.21	902.982	3139.84	4845.94	10422.1	854.898	3266.41	6755.4	11415	823.814	1894.52	3070.99	5673.19	889.141	2787.08	2698.85	7370.17	946.827	1055.92	5564.65	5781.29	763.97	2061.89	6635.16	4684.92	718.507	3262.05	4495.97	7045.7	583.096	1933.95	5369.69	4854.24	824.899	2625	3621.41	15711.5	896.801	15087.7	11988.7	16285.6	808.523	872.436	2197.98	3545.09	1078.07	2275.68
1484.39	1724.5	3527.3	6664.07	971.67	3705.44	5538.62	4619.27	746.822	3009.84	8694.7	6661.02	671.844	2817.81	3916.81	4352.14	1130.65	2365.99	4300.65	7145.65	1021.5	2163.47	2604.47	2675.61	1043.78	3828.26	3689.22	11312.5	2596.73	2262.32	4903.99	5753.41	676.507	1999.43	4879.27	6063.05	764.093	2278.51	4535.5	6119.34	976.997	16582.2	14500.9	15302.9	1193.04	1019.23	2331.53	18069.4	1191.94	1586.83
1308.9	2526.05	5564.75	4465.43	838.257	3619.33	4590.46	7061.12	900.349	3084.43	4560.55	7133.05	958.968	2456.04	2165.77	4996.79	940.11	2601.1	4502.51	5082.18	1019.2	2654.86	3535.46	3140.88	827.562	5142.78	3568.29	4297.97	976.427	2841.87	6791.28	6042.47	809.882	2109.21	3585.73	4984.49	731.109	3392.52	5950.41	9172.27	1229.04	7784.79	11638.1	14510.5	751.365	1671.61	2644.32	4977.14	736.169	2220.49
758.789	1513.3	3330.57	8478.68	1031.38	4673.95	5200.48	20060.6	1033.06	3769.15	9228.49	3722.83	891.077	2624.83	5656.22	3676.52	898.275	2391.56	4807.79	8663.05	875.223	1287.33	5738.73	4324.34	651.013	2118.81	2197.5	5354.47	1342.38	2752.18	4488.35	5864.74	1022.7	1554.28	3474.75	6207.97	665.426	3387.36	7636.63	5913.97	901.892	11059.5	11357.4	24134.7	879.191	1710.84	3879.2	7171.49	962.949	2115.46
755.84	1703.7	5419.33	6564.53	934.42	3098.09	3853.39	7726.08	1260.15	2075.32	3371.71	11269.3	2071.32	2163.89	4521.86	2935.84	875.804	3106.6	7013.01	5601.2	631.525	1122.76	4851.22	2257.2	989.022	4802.4	2410.26	3592	1148.17	2611.78	4199.71	4888.94	751.38	1821.04	3629.54	12059.4	1503.81	4614.67	3561.18	8739.75	1022.82	9555.49	13348.3	14047.1	955.575	1581.97	3695.52	4323.21	859.179	1432.91
725.606	2410.87	3325.1	6196.56	863.355	3529.24	4967.46	8412.43	1226.66	3712.6	5338.61	7791.58	1068.98	3103.52	5428.66	3803.5	925.861	2328.36	3823.1	4200.17	704.358	1651.18	2065.13	3451.88	994.627	1566.52	4954.8	6868.19	1015.81	2563.12	3929	7117.24	1040.28	1770.48	4549.44	5054.77	880.256	2056.51	4620.7	5055.81	928.625	7297.22	17331.4	20657.6	756.042	984.933	3100.56	4490.01	852.555	1752.42
1236.63	1651.64	3743.21	7848.49	789.911	2527.18	4830.87	16208.8	1292.06	2100.81	3876.02	5912.29	953.154	2152.41	3886.16	4873.74	1023.05	3006.3	4336.08	7918.6	1058.07	2762.73	3449.11	3451.42	1685.73	3347.97	2318.63	4462.46	608.412	3272.98	3356.05	5642.7	932.424	3202.7	3826.95	10862.9	2192.17	3433.26	8265.06	9350.68	996.091	11064.6	11142.8	19823.2	956.874	1184.99	2620.68	5769.56	561.431	1928.74
775.012	1592.5	2357.92	11556.5	722.016	3115.8	4060.25	6621.26	903.298	4217.77	3759.79	7433.17	548.79	1668.68	5051.01	5343	1129.92	5713.01	3564.42	9037	1051.92	1216.95	4726.14	2360.92	650.366	1766.15	3091.45	3292.14	857.879	1899.86	9181.22	5646.41	785.326	1762.29	3846.7	8006.61	1056.36	2335.31	4813.72	7973.06	1336.61	11032.1	11167.7	17172.9	629.515	1380.36	1892.19	5439.34	723.552	1831.91
1716.53	2132.43	3242.08	5278.94	1236.65	4568.55	4031.99	8307.8	1964.63	3161.97	5464.2	11516.1	898.463	2927.82	2674.17	6699.89	576.562	2191.7	5531.41	5858.42	1604.17	1270.11	4418.52	4231.22	1207.82	2612.02	2854.98	7245.43	919.524	2753.22	3408.22	4904.61	976.962	2224.04	3818.05	6221.46	1322.82	2498.8	8522.05	13008.2	1110.66	8603.93	19900.8	15948.9	1036.12	1119.51	3290.72	5899.98	1301.38	1752.42
742.419	2403.21	3894.67	4817.47	1086.59	3501.51	3135.87	9120.96	761.394	2928.65	5484.15	5650.52	859.803	4653.4	3263.66	5577.64	844.382	2912.41	3972.72	6268.38	664.715	1191.14	2664.08	6226.89	871.753	1573.42	2730.58	5413.54	1198.68	5384.17	3851.28	5139.44	557.576	1775.76	4597.35	6352.66	601.178	2666.01	4375.47	8139.71	882.161	13054.2	10494.9	15418.7	1487.92	1918.94	2808	5876.6	1445.84	3064.2
855.242	2391.26	4333.29	7177.9	1279.97	3372.06	4562.46	4825.07	804.59	4354.12	4045.85	9979.3	547.69	4616	2997.29	10686.2	868.862	4242.91	5427.28	7663.19	882.906	1457.12	3823.26	7122.25	922.412	1867.03	2898.31	4508.16	1097.86	3123.5	3886.33	6388.83	975.518	2237.05	3669.03	5403.15	772.124	2440	5033.72	8499.96	1278.69	9083.21	11480.8	17189.4	1424.27	1208.89	2624.85	10679.2	1001.11	2289.88
1149.32	2032.73	3347.09	6140.23	694.277	2563.12	7129.01	7934.77	902.084	2974.97	5264.87	7639.08	1257.73	3124.43	3045.53	5510.22	752.49	2539.73	5640.3	6489.43	2113.99	1218.95	3490.6	3145.95	827.993	2490.45	1693.29	4823.32	651.707	3443.06	4137.24	6979.31	891.496	1963.08	4092.99	5306.12	805.969	3441.57	6018.37	5361.55	919.077	8947.63	12070.2	14325.2	817.616	3053.01	3236.16	2915.05	2264.01	1242.4
952.874	1986.42	3308.29	9324.04	777.23	3535.05	4759.02	6781.61	1121.88	3196.32	5838.74	6400.47	650.942	2499.73	3956.42	4489.96	797.797	2190.42	5572.34	8868.75	919.169	1240.78	2546.39	3238.3	1185.4	1859.26	3289.99	7300.82	1029	3405.53	3960.34	5724.96	1007.06	3612.44	4251.16	5182.86	1005.02	2118.47	5563.2	7059.83	663.849	4676.85	12247.8	13484.5	1454.41	1087.3	4534.44	11010.4	900.497	2544.41
732.243	2570.74	2586.22	3072.77	1075.23	2933.51	4035.16	5845.07	1132.98	2953.8	5691.8	8480.63	729.677	1813.27	5017.37	5198.89	1060.32	2344.62	4026.8	6081.85	771.198	829.434	7761.62	3786.54	1049.6	1932.35	2298.6	9480.86	705.106	2694.24	4010.03	5441.07	715.267	5363.42	3386.62	9540.43	762.085	3710.33	5359.84	11706.6	1166.67	14756.2	10669.3	16939.9	1170.96	1414.92	3061.06	6032.48	1034.55	1869.75
1233.53	2528.12	5072.9	3827.58	1033.23	2267.23	4755.59	6893.63	935.218	4509.72	5750.79	5319.35	867.346	3271.21	2349.33	11857.7	980.667	2824.17	4880.51	4085.26	980.785	1160.26	4938.81	3339.56	654.677	5285.27	5964.96	13921.3	1030.03	4955.74	3395.64	9941.17	1015	2716.38	2989.38	3931.2	757.783	7899.07	5425.81	5654.4	725.587	6436.74	14361.6	23510.3	1060.54	1319.31	3248.65	4511.82	871.164	3958.4
1189.14	2716.3	3615.5	5642.77	713.562	4598.65	4876.05	8257.34	761.567	4772.2	3801.25	5672.72	443.181	2972.92	3454.77	3792.82	1162.44	3002.11	3266.45	3730.3	1431.92	1420.24	4077.71	3666.38	701.671	1760.97	1965.54	6387.25	1249.81	2194.49	4193.52	6588.2	651.709	2367.78	3544.32	5736.82	1372.44	2519.44	7165.39	6702.73	504.729	13559.6	18644.4	28325.3	893.74	1474.15	2131.47	14209.2	1103.62	1731.92
1084.13	1700.31	3729.64	3172.17	664.16	2315.57	3417.23	6930.35	818.294	2996.13	5337.39	9862.03	723.391	2384.54	2123.34	4505.52	726.549	1908.9	4078.14	6314.77	1009.52	1679.46	4210.48	4908.99	857.526	2648.25	3234.38	3869.86	885.712	2137.37	4081.36	4662.16	1183.53	6402.75	4088.9	5299.14	740.574	2118.47	4595.17	10276	823.605	13424	9824.69	20063.8	1263.71	1142.9	2228.37	7422.46	805.559	3198.26
680.182	1837.91	7098.7	3513.88	1060.7	3841.77	4038.85	12096.5	898.961	2393.82	5260.71	4739.76	791.125	3438.27	3724.92	4323.21	956.735	3196.3	5993.43	5122.74	946.059	1284.41	2184.21	3168.23	1342.34	2636.6	2704.93	4033.04	1212.49	4519.69	5524.16	12811.1	652.191	4919	2826.16	5200.92	2010.33	2826.05	2857.89	17396.6	596.382	10321.1	18190	15488.7	811.901	1022.09	2419.08	4489.49	966.734	1918.96
798.757	2693.45	2568.09	4574.86	750.284	3814.82	2974.98	5963.97	876.583	2238.04	6277.46	6682.89	820.042	2065.19	9207.64	5673.35	754.865	2735.38	3908.24	7802.4	1145.81	1364.31	3432.98	3849.84	660.067	3084.77	3675.42	4444.78	1754.52	2655.28	4145.9	8329.53	772.566	2295.31	4293.05	3886.43	1351.5	2602.91	6913.26	10088.4	1269.14	6378.81	18190.6	17972.3	1530.01	1928.3	6738.64	4549.24	568.055	2075.09
1112.3	2055	3257.11	4376.79	864.94	2404.34	6171.08	7899.38	1031.67	3158.85	11883.2	9351.66	998.572	3233.18	8028.8	6252.94	793.96	3483.85	5234.18	7471.02	1344.64	1633.67	2762.11	3335.4	732.713	2157.61	3155.25	4864.06	1297.02	3749.02	6288.43	7623.8	1498.19	3232.3	4320.02	5188.64	787.899	2155.17	9483.18	7218.16	755.502	13287.8	19764.6	16438.4	746.689	1487.14	3139.27	4398.81	502.449	1933.47
1186.34	1685.71	2741.37	7948.93	685.294	2311.61	2815.67	6828.9	1047.11	3546.23	9497.03	6739.43	1097.27	2360.17	3760.28	2453.69	597.206	2328.53	3719.7	8853.22	607.555	893.969	2889.49	8034.04	1139.06	1886.65	3860.81	4299.91	886.949	3092.15	4736.17	11321.7	948.313	2295.07	4042.19	6166.08	939.628	2163.49	3044.32	10573.7	869.432	24862.2	18218.6	18485.9	1473.37	1384.52	2348.14	4508.72	1501.99	1626.57
1046.82	3039.58	3108.3	13768.2	1248.54	2866.4	6090.51	6337.25	956.036	3390.63	2629.57	3875.49	1046.82	4963.63	4223.89	11590.3	603.782	2779.41	4863.33	6709.93	973.256	1376.29	2852.77	6730.74	1148.76	1646.72	3443.26	5180.3	1209.61	2083.37	3447.81	4687.3	1129.12	3233.03	5511.25	5302.5	1001.01	5686.24	5634.32	9754.81	1073.74	8108.76	19305.1	14657.5	862.563	1347.37	2927.52	39783.4	736.484	2400.28
1046.09	3111.85	2780.31	7607.66	1319.34	3797.39	3505.99	6592.71	714.902	3382.64	7757.22	5972.84	1262.12	4494.67	3042.86	9216.91	2019.07	2385.53	3335.32	8570.97	845.568	1299.31	3085.1	3926.37	752.76	2134.98	2238.24	4563.34	751.907	3951.47	4303.83	6649.85	1085.3	2445.77	3618.47	7117.77	832.357	6034.73	3245.1	8532.09	1209.31	9077.49	15255.1	12960	1121.07	1338.01	3345.54	7452.85	794.519	1910.44
797.282	2080.81	4078.44	3616.68	953.441	1984.02	4769.84	7310.51	1121.19	3456.71	5780.98	6799.12	607.724	2196.57	4001.99	8187.06	892.612	3054.9	2641.11	5227.97	1171.01	1723.1	3480.92	2982.92	1233.91	2614.18	2207.84	3293.65	908.597	5484.78	3625.72	6504.7	1352.53	2121.49	3042.59	7645	1415.75	2293.43	4688.95	10363.7	1190.85	8171.12	17607	13203.8	1031.7	1709.02	2735.78	4442.2	776.541	1595.03
825.451	2459.83	4454.37	9625.64	957.933	4080.34	4666.03	9905.34	692.523	3704.45	3533.39	6798.42	999.043	3426.33	2616.65	6553.26	1010.26	2158.28	3345.75	5158.55	1258.75	1299.62	3613.98	13876.5	691.755	2336.31	2112.34	8646.18	1379.08	2171.81	4219.29	11468.5	953.128	2229.1	3340.41	4818.37	1144.42	2932.17	3321.98	5731.84	973.178	11137.8	17156.9	40903.4	916.603	1150.43	2906.73	4853.22	632.398	1638.24
1104.48	3763.42	3787.76	9301.62	1021.87	2609.61	3499.91	8212.7	1056.83	5044.56	4895.19	6164.19	1093.65	2044.29	2571.24	4134.15	1093.75	2519.63	5008.02	5871.95	704.819	1411.48	3588.93	4011.95	1142.51	1985.81	2950.46	5508.81	744.691	2283.96	4695.56	6037.11	1299.33	2181.68	3967.56	5464.53	1393.67	2157.75	8346.51	4228.6	1169.21	8511.66	23662.4	17605	596.52	2711.87	3946.75	12318	649.431	2306.6
1373.49	3088.55	3239.41	10638.8	1718.52	2586.9	4104.11	7013.03	1284.95	3179.67	4619.19	8073.3	773.524	3592.12	3795.33	5453.17	831.777	2422.44	4972.94	6245.9	994.46	1737.85	3411.47	4657.77	640.234	2139.08	3924.39	3659.9	693.56	2633.64	3930.86	4970.17	1343.86	5268.33	3824.32	6095.54	627.853	1971.61	5159.63	6224.32	1035.55	8932.38	49258	14149	709.017	1208.11	2682.01	3434.4	887.25	1549.93
1792.04	2933.69	6135.36	3980.07	1127.27	2729.56	3672.16	6417.84	693.217	3216.28	4221.92	8672.15	1405.76	4329.03	3610.98	4371.46	1568.38	3040.29	5928.4	5539.64	1430.07	4166.68	3031.01	5751.64	726.461	3557.07	3135	8112.01	933.131	4929.76	7295.17	7224.45	1529.72	3097.24	3261.92	8860.79	735.124	1815.01	5844.57	7718.95	2509.64	7197.31	21705.9	18137.8	801.508	1232.01	1419.07	3774.23	1262.59	4512.57
908.335	1880.53	3799.7	3087.37	1092.93	2617.27	4901.93	10415.7	1227.52	4199.9	3753.36	6671.78	1117.07	1863.88	2881.15	15856.1	639.407	2900.53	5267.62	16648	806.385	1047.16	2987.38	2804.37	718.916	4152.26	2515.02	5133.09	626.967	2802.28	3833.14	6946.95	939.646	2071.42	3086.65	7553.53	1280.37	4029.55	5067.85	7177.13	964.267	6810.98	10472	8887.18	1351	977.139	1641.99	8552.36	640.914	2418.56
679.002	2100.72	2752.88	10206	849.353	2824.13	4249.41	9757.13	880.399	4630.47	7139.47	9586.38	1011.62	2131.98	3872.02	4587.08	714.674	2090.5	5444.64	6994.02	1980.93	1600.94	3982.76	9852.72	1090.55	3295.8	2447.76	4678.24	1195.59	3641.19	3018.76	6318.32	984.666	1723.28	4932.96	8918.34	627.566	2538.08	4106.71	7605.08	744.045	9992.1	15450.6	17116.2	766.954	976.879	2908.81	6637.58	1034.86	1911.39
916.152	3193.11	2730.75	7168.02	1184.6	3676.65	3856.29	16224.6	849.173	3395.99	4442.24	6697.8	987.414	2899.85	2368.35	8380.21	918.736	4786.78	6296.33	6172.65	516.283	1277.34	3065.59	7103.04	979.106	4145.57	3186.95	5124.46	1026.53	2734.66	4790.8	4794.92	854.902	2475.63	3683.71	7266.07	1408.29	3465.66	4634.19	8484.19	698.219	10666.8	11256.8	25181.7	1031.96	894	3517.02	7014.56	1369.83	3114.06
637.265	1649.87	4831.48	5690.99	836.144	2624.93	2250.32	6344.13	733.984	4770.99	5343.81	8678.57	899.406	1918.09	2641.17	3613.96	920.015	2666.5	8236.83	5763.61	792.556	4537.61	3978.15	5832	954.531	2219.91	3311.11	6970.79	830.046	2811.55	4076.84	5922.07	787.252	1882.18	3137.45	4144.98	907.791	4395.83	5432.11	5133.26	1279.33	7488.81	14772.1	15040	1295.92	1495.2	3218.76	4995.59	970.519	2137.21
1065.84	3658.71	4728.39	7333.35	1248.8	2906.03	5640.87	6909.73	1048.85	4008.37	5069.72	4064.76	1169.24	2727.14	2727.92	8865.83	925.678	3932.34	3261.34	5675.37	1073.59	2340.49	3173.91	5231.82	868.951	1585.71	3893.36	5395.43	847.364	3010.93	2783.52	6046.8	804.104	4300.99	3732.11	4642.87	754.628	2376.03	5688.82	11771.7	737.68	9083.85	24997.8	12758.9	1935.57	1884.66	2730.85	3442.98	2186.43	1609.54
856.274	3552.37	3407.69	12606.6	984.351	2922.94	5423.71	9507.46	1309.23	3863.52	3825.88	7667.19	827.586	2685.8	4310.8	4249.35	1040.41	1733.34	8427.19	5162.02	1284.25	1531.95	3983.52	6813.1	1815.51	1486.55	2462.64	6366.77	916.431	2437.15	4243.84	7415.57	821.438	3703.7	4419.92	5725.27	841.248	2339.61	3880.41	6010.06	1126.57	8218.88	13820.5	15127.2	721.747	1711.36	2869.59	2858.94	543.137	1755.89
970.867	3014.96	4135.37	3604.29	876.3	3120.55	5143.4	11215.2	929.494	3392.01	5022.53	11224.4	684.102	1982.38	2678.74	3578.29	767.471	4406.42	4469.81	8036.61	823.749	1403.5	2075.27	3045.77	756.856	1674.09	2739.86	5203.14	544.705	2973.41	4341.97	7291.05	1017.65	3522.41	3230.86	6272.01	1352.36	2047.62	5722.09	6911.82	731.316	14754.9	12205.1	25435	740.713	1201.35	2012.21	6854.79	1018.78	1445.53
1273.79	2790.93	7004.17	3521.7	1016.58	4199.47	4556.91	7728.71	751.679	4021.91	4551.36	5891.65	547.533	2830.7	3192.16	5118.11	1167.92	2417.51	3257.87	9414.8	532.571	2013.51	4106.75	2629.81	636.57	2114.28	3295.37	6202.08	913.957	1966.67	3709.23	9150.91	487.518	2598.89	2903.2	4836.42	1015.06	3419.21	6989.55	4329.28	731.316	10792.1	16278	13992.4	1041.83	1389.19	4007.29	11510	1173.01	4200.95
1114.96	2478.71	3250.03	8678.81	894	3157.54	4672.36	15738.8	2085.9	2872.79	3598.1	4853.73	890.291	3087.34	2966.64	5918.35	1153.12	2676.01	8082.47	5308.35	1067.91	2824.5	2959.87	2903.33	1637.23	1634.65	2294.29	5495.24	822.417	3050.92	3954.37	5924.33	1569.45	2540.39	20862.8	4168.1	960.853	3436.41	5012.79	6390.97	616.113	9255.06	19180.9	17478.4	1146.79	1692.13	2439.08	3855.82	678.764	2209.46
694.34	2793.59	6148.33	6868.34	720.695	7778.39	4033.83	9051.49	936.953	2454.36	2818.31	5266.78	1640.08	3518.1	2917.3	3953.74	1325.76	3831.14	5393.31	4756.27	701.131	1879.67	2341.4	4392.4	1182.39	1769.37	6176	3977	633.977	6723.66	2603.11	6820.15	801.215	2567.36	3681.79	4655.61	1058.09	1930.6	4686.96	6109.01	1319.42	6471.72	15095.4	23573.9	1046.25	1415.69	3274.11	3592.36	918.791	1419.35
878.544	2486.83	3050.79	5019.66	1035.87	3490.94	3280.64	8102.27	952.393	3417.86	4909.77	6442.09	1676.38	2331.26	5917.26	4130.55	1014.46	3043.39	4239.26	5671.17	589.577	1423.77	2999.82	4166.84	914.867	1559.2	2788.79	3451.01	956.016	3094.01	3448.42	5727.65	1013.32	1758.44	2954.73	6233.74	1163.92	1784.6	5325.7	7198.93	1135.48	24683.3	18475.7	26299.4	1425.05	1325.02	2284.76	3994.8	908.067	2434.02
939.159	3249.45	7555.6	12071.8	702.995	3022	4051.52	46479.3	829.397	2740.77	5699.95	9808.25	1048.23	1875.67	2695.23	3058.58	1086.81	1900.5	4123.44	6050.06	898.118	1092.65	4255.96	11610.5	643.252	2519.11	3976.56	4154.85	775.823	5080.89	3797.47	13512.5	689.748	2152.06	3839.72	5753.68	810.271	2003.16	5939.79	10295.8	1153.94	8140.58	12832.1	21859.3	1081.32	1125.75	3394.14	5202.14	900.813	1938.83
1125.13	2055.59	3678.47	11718.1	698.504	3209.04	13264.2	14110.1	670.838	3878.26	3787.19	9654.38	1293.08	2209.78	3220.45	11586.9	656.397	3519.84	4056.76	6039.84	867.387	2580.19	1718.79	3164.08	876.927	1506.6	3549.31	3602.34	1176.83	2445.61	7083.01	8367.05	914.608	1756.26	4633.95	7144.01	760.078	2145.43	5995.16	10404.7	825.515	10988.2	13061.9	24468.2	1232.27	1368.15	3143.68	7803.09	477.216	1619.95
1103.6	4024.9	2864.53	9010.2	1130.45	2110.04	4875.78	20593.6	773.19	2978.96	3885.2	6109.88	470.526	3171.1	4528.15	4385.14	689.646	3373.15	4397.11	6248.65	1277.8	1511.66	11697	5495.19	742.413	2612.67	3092.74	5804.79	961.377	3117.73	2634.25	9039.38	647.376	2056.73	3464.15	5421.68	774.419	2706.16	3826.2	8780.76	588.108	13016.7	15734.4	20228	681.477	2173.29	4225.53	8452.61	659.208	1773.87
1053.75	3204.02	3124.24	6377.96	1000.73	4104.36	7414.86	9081.6	1200.12	2351.32	4903.35	7804.76	717.419	2248.75	4341.6	3535.54	3299.52	1869.81	2847.92	5921.82	929.31	1444.36	3507.5	8005.62	709.431	3034.11	2765.51	3077.43	937.255	3123.29	3530.68	5996.9	961.073	2417.61	4490.71	4981.84	969.744	3531.36	5712.91	6159.79	663.849	7138.74	15253.3	20283.3	704.86	2157.45	2966.49	4111.98	1430.7	1957.75
885.328	3245.46	5675.8	5864.14	1028.47	2364.45	4053.92	12644.9	1025.08	4292.87	4889.46	6662.24	1146.45	2295.58	3188.86	2981.89	924.765	2747.99	4331.89	5824.26	683.461	2327.42	5140.7	4014.41	582.031	3501.9	3547.58	4591.15	732.527	3795.82	2708.07	6872.52	1322.92	1365.05	3698.89	4156.31	849.279	5771.71	4225.74	6878.84	705.856	8567.02	24662.3	19840.4	949.859	1612.11	6643.03	5912.71	1313.37	1315.26
918.954	2320.62	2436.39	4660.99	948.686	3512.34	5104.57	10385.9	720.8	2856.83	7443.23	6976.41	1091.14	2053.24	2879.58	5005.75	1091.74	9415.72	7199.17	6622.79	1202.05	2259.05	3902.09	5920.82	1164.71	1609.85	2830.4	4094.27	1157.24	5225.42	4220.33	4251.04	1195.8	2288.33	8375.68	6204.36	1049.48	2606.07	6298.6	7266.92	594.472	8634.47	14149.6	16944.4	1300.86	1376.98	2760.21	8200.07	968.942	2117.97
633.136	2219.74	3366.69	12974.1	1322.24	1921.15	3954.04	8264.22	1156.92	3132.83	8249.21	5501.15	1389.74	3646.5	3021.02	7253.56	843.469	1973.95	7016.85	10517.3	1087.57	1956.04	2928.99	5980.28	1299.87	2406.16	5854.59	5073.8	1767.72	3599.54	3690.26	7355.98	734.287	2401.71	4078.78	7400.89	803.388	2903.78	4957.42	4744.32	1128.48	6820.5	11490.4	29090.9	1093.27	1168.1	2780.21	10559.4	613.789	1572.64
1369.37	2047.48	2959.5	6350.38	826.897	3220.94	5217.11	6725.87	1178.61	3372.06	4369.73	2940.62	1174.27	4135.1	3795.33	5294.6	1341.48	2447.46	2393.58	5374.67	1085.73	2061.75	2433.14	5475.06	1226.15	1231.97	4070.99	3642.65	620.163	2623.33	3465.12	6914.16	1019.09	3793	3168.27	4257.89	876.24	3231.34	6956.57	8158.93	637.753	12804.7	16922.1	17291.2	901.275	1285.27	3944.41	4305.28	921.945	2412.57
1252.56	1892.33	8192.57	3441.61	982.502	2722.94	5574.29	7759.89	1201.16	2723.43	4540.61	3940.03	1321.53	3535.86	3929.39	4628.1	1937.22	1925.53	3608.26	7599.8	843.417	2541.31	2851.39	4261.79	507.661	1968.78	2601.46	3985.62	894.783	7883.99	4227.74	5869.49	817.345	2779.22	2432.3	5418.79	823.178	2056.22	4171.82	12385.8	702.038	6560.19	14295.3	17945.6	1185.5	1371.53	7363.23	13350.8	869.587	977.142
1220.11	3580.1	3516.54	7577.42	1113.27	3772.29	5371.13	6559.43	1017.1	5636.47	4339.89	5949.25	990.085	3370.53	2677.95	4770.95	945.408	1512.29	7162.63	4187.38	755.986	3141.64	4158.23	7949.99	1062.53	2024.61	3059.33	4648.28	697.89	2830.11	4686.69	7322.37	996.704	3386.38	3715.01	3299.47	1136.39	6968.62	5308.22	13015.4	1075.01	10743.8	13444.4	17862.8	934.53	2204.73	3260.33	5085.49	1067.67	1522.49
1052.57	2955.37	2093.05	5771.96	1008.66	3141.68	4463.14	7683.28	898.094	3226.34	4704.19	10607.6	851.473	6201.55	3259.27	4409.18	820.085	2168.87	6723.09	7266.22	848.794	1249.53	6155.45	4631.65	1100.69	4149.23	2567.4	4933.25	773.349	3343.06	3188.24	4592.47	2453.48	1542.72	4637.57	7629.6	815.721	2301.16	3917.4	19828.5	1059.1	8701.32	10060.8	13544.3	671.085	1181.35	4432.85	5581.46	856.971	2650.72
1626.27	1991.73	6863.17	8112.48	986.2	3651.03	7644.96	8207.94	733.811	3261.9	4695.52	7917	820.514	2449.75	5932.97	3586.15	659.685	3281.8	4510.37	3730.48	698.673	1200.05	5076.17	5833.85	924.783	2534.2	3202.68	4701.52	875.197	4196	2411.18	4541.54	1124.78	1800.08	3346.91	6032.95	891.442	2219.42	5955.85	20329.1	927.352	10429.3	11946.1	24216.8	1043.65	1156.67	2484.55	13612.9	909.014	1790.9
1219.22	1701.2	6786.34	4567.48	798.101	4143.48	6238.97	5108.79	1062.03	4979.33	3635.23	8847.01	666.029	4961.59	3173.15	6604.65	935.178	2695.92	4057.86	6262.16	1142.89	1336.96	3779.93	5620.73	1137.98	3149.44	4810.39	3711.41	1339.7	4854.1	3838.29	8975.05	848.643	1812.6	3310.07	6400.1	719.636	2985.81	7042.33	9847.17	833.152	7618.67	14071.3	15912	1935.31	1186.28	3047.29	14742.6	922.261	1184.37
984.878	1301.38	3118.49	4042.3	652.535	2924.26	5218.95	8580.98	921.687	2360.16	5403.48	8689.67	1352.8	2177.87	3898.73	8087.27	1046.43	2434.31	4870.82	5392.57	1194.52	1474.18	3793.3	8646.52	715.683	1646.93	2160.85	10688.9	783.451	2669.09	2255.72	8714.45	708.286	1810.68	3821.43	6829.1	992.403	3048.62	5590.16	7020.81	1155.21	9578.39	9796.71	12855.6	1227.59	1392.31	2575.75	7108.09	1144.94	1907.6
1357.12	1907.37	3114.2	6377.96	1124.9	4603.94	4064.73	9663.33	1265.18	3753.2	3612.67	5424.12	1043.05	2577.21	3665.98	7684.47	899.919	2590.88	4984.62	5759.96	844.492	1523.96	8245.17	4157.31	826.7	2064.48	2157.83	4699.36	689.437	1591.43	4565.05	6558.93	852.254	1834.03	3865.23	4346.02	989.535	2230.89	4193.91	6429.96	898.71	8529.47	10967.8	26984.2	1097.69	1121.85	4183.44	6338.54	602.75	1918.01
857.602	2014.14	2714.09	6967.15	996.239	3198.74	4441.74	8061.6	1147.38	2381.85	5918.71	7081.88	860.274	2645.58	4041.59	8594.41	874.708	2827.82	8002.81	5815.5	924.086	2454.5	3586.79	4720.46	1041.4	2637.25	3165.81	6212.64	498.11	3763.65	3295.66	6608.21	1346.99	2844.93	2746.47	9638.41	779.581	2809.71	3723.8	9807.02	985.908	14999.3	14520	27194.9	920.241	1665.89	2687.71	6064.97	1187.21	2766.15
676.053	2724.27	3903.67	3985.67	1109.05	3405.34	7069.31	6332.23	1371.51	3452.73	3249.41	10014	702.332	2147.7	2933.95	6452.05	1052.46	3204.16	4531.74	7853.92	1205.13	1837.26	2874.74	3412.23	1001.96	3265.19	2646.09	3489.38	1126.73	5542.51	4010.45	8362.72	1799.37	3164.89	2825.21	4343.37	1331.14	4097.83	3413.18	6466.98	1166.03	6602.22	8699.4	25616.4	709.536	1525.85	2626.66	7688.51	831.423	2087.7
1242.67	3865.48	5787.15	8100.98	1245.1	1669.38	4657.84	13600.7	871.379	3153.82	6351.72	5901.71	1104.49	1978.28	3466.87	4082.14	870.872	2741.05	3578.48	5282.42	1072.67	1447.9	3665.45	3090.17	916.16	2281.57	3390	3414.58	1149.61	2933.4	4077.65	7606.89	591.763	1727.86	2525.22	6093.13	978.636	3115.74	5117.75	10716.5	739.59	7057.28	12251	23700.6	1720.45	688.232	7295.15	4616.79	803.666	2519.81
856.717	2760.4	3316.85	4608.93	921.211	3094.66	3540.87	14646.6	935.392	3322.62	4952.61	10207.8	1012.09	6717.18	3572.48	3807.11	1062.88	2657.92	6940.85	4180.44	824.363	1614.46	2815.74	3207.57	662.222	1569.76	1860.13	7966.93	878.29	4079.51	11962.3	4417.84	656.284	4164.24	3035.85	4380.68	697.264	3646.94	5487.19	6850.16	814.058	8783.43	15735.7	14803.9	861.264	1197.98	5308.14	5080.3	1937.88	2179.81
1203	2493.02	3091.79	4846.52	912.757	4696.93	3633.85	9592.54	1338.72	3385.07	5772.81	5230.7	598.923	1994.31	4532.23	5286.27	722.712	2340.6	7531.84	7115.5	1505.67	1211.88	4229.99	3844.93	686.581	2155.67	1716.57	4775.46	710.672	2983.51	3179.99	5075.94	801.456	1878.57	3854.4	8925.32	615.233	2268.18	5034.57	5186.59	1113.2	12281.5	10833.5	17202.1	1163.68	2921.03	2854.51	3541.19	1214.65	3230.76
1056.41	2224.16	2908.18	7433.04	1209.17	2147.02	5830.28	7814.84	880.052	3757.35	2814.84	6386.06	842.516	4219.33	3048.2	6760.24	1872.92	3335.14	3945.32	7369.8	694.063	1353.24	2807.6	2883.05	1397.95	1681.86	2883	7609.09	827.984	3214.63	4139.5	6121.02	2743.35	2122.2	2840.36	5490.53	1196.91	2432.54	5323.7	7419.22	1941.26	7730.07	29761.8	10859.6	1074.05	1247.34	2709.01	4059.76	929.831	1814.24
1008.04	4493.45	3150.49	4134.04	890.037	2207	6728.51	7188.46	941.117	2646.57	5013.85	4998.59	1208.22	2569.82	7244.44	7755.04	844.565	3432.15	2832.03	4569.2	576.055	1233.08	3003.51	6088.15	950.004	2165.16	2029.77	4961.92	796.027	2696.51	3001.65	5250.77	949.998	1515.28	3061.12	4244.18	773.558	2540.39	6670.89	13365	1181.31	19342	8535.2	16840.6	992.727	1237.99	2348.4	4198.5	1112.45	1634.46
1039.3	2342.59	2816.01	6223.7	1183.55	3113.16	4925.73	7657.38	651.062	3805.58	4504.35	6651.14	984.742	3605.96	3269.33	4499.7	1301.1	2911.13	5554.07	5645.95	753.067	1331.89	4016.87	4322.65	1397.09	2822.64	2860.36	3426.65	890.454	2940	4354.34	5606.01	933.627	2441.93	3814.91	6406.59	2101.82	3241.38	4104.13	3690.81	714.131	11390.4	16867.4	21521.3	528.71	755.522	2652.64	4401.15	1344.6	1900.03
838.429	2361.76	3007.58	3917.84	668.915	3091.22	4011.12	8349.8	909.717	2807.74	5557.88	8433.45	603.952	2000.76	1960.06	6282.17	1099.05	2024.18	5755.21	9141.69	1879.52	1797.15	3606.46	2924.22	663.3	2731.67	3893.79	8828.34	968.387	2702.49	3785.93	6067.21	1312.57	2311.44	3401.07	10047.2	1507.25	3241.09	14555.3	7659.86	845.882	13418.3	11942.9	11785	1039.23	1840.99	2171.47	4988.84	797.674	2669.64
1500.33	2432.99	2382.7	5747.93	1052.51	4145.05	4729.96	7999.5	1549.33	3229.28	5825.21	8775.2	731.563	2512.15	2864.33	3010.64	661.694	2916.25	4731.61	4618.53	755.679	1036.71	3853.07	4490.13	698.222	1359.37	2955.64	4060.85	636.863	4581.33	5841.04	6337.71	1513.35	2441.44	3474.02	11318.9	652.233	2249.53	5227.33	7471.41	912.713	14437.9	10783.9	16078.1	1127.57	979.217	2574.18	5691.11	1579.89	1091.01
625.614	1813.72	3501.49	7520.93	1092.93	2596.93	4026.44	7264.54	1150.33	3590.64	5425.68	7148.14	897.363	1822.86	2848.61	4595.25	882.929	2833.67	5815.5	11253.6	797.32	1079.43	5430.19	3624.12	905.598	4710.14	2015.99	13459.1	680.571	4567.52	5920.82	5539.62	1146.21	2875.76	2767.43	4916.84	783.597	1597.88	4326.12	7600.78	1362.7	7583.04	15149.5	45435.7	888.544	1176.15	2609	10384.3	943.078	1326.62
904.501	2966.87	2643.01	7074.07	1577.71	3028.35	3878.23	6535.92	1157.1	2938.01	5588.07	6087.86	824.914	2593.71	5968.64	4608.76	956.552	2410.57	4697.63	9494.46	1168.56	1220.49	3890.56	9427.85	1053.91	2009.95	2295.36	5942.75	791.079	3925.92	4332.49	5888.25	745.602	2158.56	4931.77	5402.91	1234.77	2604.34	4030.99	11866.1	1327.7	9966	13415.7	20726.4	1144.71	1495.98	2141.87	7205	1390.33	1590.3
902.583	1862.98	2691.68	6486.36	916.984	4787.02	4955.57	6721.65	944.239	2469.29	4785.21	5655.37	1213.25	2438.75	6255.76	6348.34	1253.6	5464.74	4709.32	6321.36	1034.1	1823.58	3439.73	4825.26	828.64	2276.17	2627.98	4056.54	929.214	2643.95	6517.91	6139.37	1228.06	1794.07	4067.7	5723.59	644.775	2012.05	4473.84	8051.09	994.818	14420.1	15114.5	16722.3	907.77	2178.24	4627.71	4282.69	899.551	2067.83
749.351	2168.56	5671.52	5085.14	794.667	1893.14	5555	4281.9	772.67	3451.51	5514.68	4276.05	1157.3	3151.14	3178.34	3712.51	837.257	5431.3	3368.39	5571.6	803.466	1892.42	4621.97	4718.15	1266.24	2114.93	6429.72	5349.51	1047.56	3094.42	3462.03	4893.28	1308.47	1655.39	2481.64	5621.51	942.783	2474.98	5372.17	10813.2	815.968	10705	12416.4	23683.4	808.783	1319.57	2213.04	11989.1	597.072	1737.28
1188.25	3957.65	4373.4	8539.59	1612.05	2594.82	4172.8	10696.8	1115.11	3247.68	6312.16	14424.8	684.259	3431.52	3839.33	6018.31	1152.21	1899.03	4931.29	3360.36	717.111	1761.66	3804.98	2958.03	921.549	2301.82	2166.88	7772.7	646.141	4401.13	3913.75	10373.9	1068.21	2363.44	4764.68	3551.54	616.667	1829.35	5135.25	6471.84	1138.03	15492.6	18461.7	16960.9	731.1	1433.36	2729.03	4969.61	660.155	1808.88
1161.7	3204.32	2872.2	3670.8	1117.24	2478.58	6409.11	15473.5	1008.6	3584.75	5816.71	6106.42	1358.93	2821.12	5284.7	6113.54	849.315	2153.15	3605.16	3375.16	966.648	1616.92	5488.74	3711.1	1247.92	2016.42	3596.74	6347.16	1259.91	3556.25	3521.82	5691.16	782.437	2033.12	7022.91	4717.26	812.279	2461.78	3839.96	8451.49	590.017	11188	12622	11566.1	1101.85	2051.96	2107.83	6320.61	920.053	2544.41
1538.82	1674.06	3060.53	4090.53	862.298	2233.94	3114.2	12800.3	974.077	2182.7	3899.08	5431.94	999.672	2394.28	3623.71	3546.08	912.707	3643.88	5375.94	5165.85	790.405	3341.7	4116.59	3283.16	1047.01	1992.27	4774.16	4327.72	1125.49	2901.45	3432.96	11337.8	639.672	2108.48	2177.1	6353.14	967.736	2170.66	8559.9	12946.8	822.332	9405.25	14539.8	21690	992.987	855.289	2425.06	5770.86	1161.66	2018.63
1028.82	3058.16	4075.49	5632.15	684.766	5273.12	6987.41	6997.18	1232.39	2520.81	5146.22	6821.67	790.497	2369.14	5400.05	5701.48	1263.11	3338.07	3262.98	5125.12	919.322	2146.73	4452.63	5426.2	1198.12	4730.63	3023.97	5953.75	951.687	5900.21	3383.06	8589.1	606.208	1793.59	3606.92	15260.9	976.628	2396.1	3461.09	8814.32	1176.22	5573	12853.1	17386.1	1394.39	1209.15	3237.99	6408.42	1031.39	1363.2
1126.02	1583.21	3719.02	5727.86	851.995	3392.93	4829.02	11268	788.803	2393.64	4586.23	14030.5	886.834	3228.78	2737.66	10429.1	711.203	1922.61	3562.59	7688.41	714.346	1209.43	3985.99	5501.95	933.406	1960.58	5123.38	4750.88	1051.89	1993.88	3061.85	10290.6	836.124	2236.81	3613.41	3990.9	950.24	2663.72	4331.86	7466.55	1090.29	9276.08	19375.7	16582.9	1348.14	1883.61	2599.13	4134.33	1569.48	1347.75
1556.37	2880.6	7304.14	2973.22	740.773	3211.15	5808.88	7305.76	1509.61	2813.98	3912.27	5233.82	1469.1	2834.79	2957.53	6252.62	667.54	3134.74	4879.95	5896.42	1846.94	1231.55	3805.43	2948.81	805.359	1655.99	2972.24	2740.73	1081.16	3846.33	2710.32	8276.95	490.648	4324.35	2607.08	7476.01	758.643	2258.14	8582	6333.88	1076.92	7581.76	12730.9	33168.3	779.944	1030.66	6119.01	5003.64	1009.31	2748.18
946.828	2013.71	3910.75	6335.63	668.915	3132.96	3484.86	14416	856.112	3132.83	5055.49	8006.52	1594.2	4841.99	2992.26	7290.8	1029.26	2965.57	2995.17	5117.82	1162.4	756.294	2315.44	6161.75	1098.75	4337.64	3068.61	5453.85	736.856	3383.89	3937.87	4627.92	923.275	2027.35	4510.45	5781.84	1838.81	2394.11	7196.07	7112.03	771.414	5916.06	13390.3	13250.2	976.359	975.84	2384.25	9992.22	590.449	2456.1
1067.47	1747.65	2079.33	4953	1014.73	3448.67	3129.52	7692.52	983.445	2562.09	3773.49	6273.3	614.167	3540.73	3130.56	4919.15	1213.41	1832.36	3402.01	12687.3	627.684	1445.59	3733.22	5658.37	533.098	1465.21	3562.24	3322.54	780.977	2255.1	3749.43	5742.29	1106.73	2653.06	4787.54	4592.54	1089.64	4985.81	4149.46	7566.65	793.691	8416.19	12005.9	20373.7	1198.24	1343.73	3492.87	4689.01	750.362	1893.73
843.444	3509.75	4099.52	5459.74	978.803	3196.9	4441.47	9918.81	722.708	2475.18	5150.73	6360.04	869.704	3361.73	2627.34	4616.78	1249.77	1940.14	4478.04	5645.78	765.82	1274.57	11126.3	4324.03	698.438	3170.12	3158.49	4750.88	970.036	3728.2	3505.53	9311.32	772.566	1302.94	7532.82	4513.33	1519.01	3221.59	7508.41	20054.7	749.774	8113.84	17141.1	14921	1033.26	1221.1	5770.6	5552.62	895.135	1668.21
753.923	1702.08	4048.65	6767.16	742.358	2608.3	4513.33	6546.76	903.472	3683.46	5357.17	7398.13	774.31	3282.22	2742.7	15825.5	986.33	2452.76	9326.57	6683.99	988.007	1642.27	3392.26	2926.52	791.131	2596.08	3721.76	5288.73	1090.03	3205.76	4848.53	6779.12	1106.73	2975.42	5349.94	5876.7	759.217	2617.54	6618.99	9098.28	508.548	10722.1	14624.4	14227.3	847.494	1015.33	2841.52	4323.47	1050.63	2160.56
780.764	1851.48	2896.38	4991.93	979.86	4369.61	4759.27	10153.4	1078.68	2849.54	4476.42	6967.04	628.154	2010.66	3820.79	3541.83	1032	2916.79	3740.35	6933.9	1205.28	1499.06	3649.32	4332.17	1217.95	2254.18	3082.83	9139.4	1175.18	2384.99	3097.52	10833.5	1271.64	2874.55	3287.43	4870.37	1217.56	1687.09	5066.41	7408.9	828.697	12711.1	17845.6	20255.4	918.162	1545.6	2661.73	6021.06	1079.34	3035.52
1000.22	3379.09	4058.38	7147.81	1014.47	4191.81	5378.79	13330.5	1103.67	3566	7038.86	3388.72	758.908	2518.9	4134.47	5348.97	779.163	3904.77	4007.26	9392.7	789.022	1318.21	3707.4	5533.3	700.593	1500.13	2415	5186.55	1135.59	2182.12	3550.89	5679.4	1724.01	3249.15	4309.66	6837.29	2364.84	2982.95	5632.03	7075.04	657.484	7785.43	15687.3	15909.4	1172.77	1040.79	2481.17	7914.28	885.042	1866.92
1200.79	2050.43	3803.53	3532.76	863.355	2326.67	4653.09	6899.18	945.107	3833.68	4039.26	9836.01	919.837	3417.21	2728.24	5183.34	876.9	2005	3996.84	11380.7	653.959	2049.77	2712.02	4227.69	1158.67	1571.27	2836.21	3655.37	585.526	2481.68	7047.77	4617.01	804.586	2651.85	3495.93	5736.34	1323.68	3962.73	4302.62	7393.12	751.683	7689.96	13100	24611.4	837.881	1713.44	2532.87	7142.13	1126.96	2096.85
933.407	3135.59	2188.62	8044.49	923.589	2711.06	5427.15	9439.04	888.206	3020.25	10527.5	5644.44	1048.39	3835.25	4081.83	3821.41	1108	3237.78	5242.95	8721.69	1043.01	1602.01	2742.14	5048.82	701.887	2518.48	3202.24	5712.53	1022.4	2808.26	3197.3	10448.3	2294.59	1961.87	2785.72	4622.39	798.512	2354.22	4857.91	7203.53	1057.19	17190.7	18527.3	22948.9	1064.95	1294.88	2782.02	5657.33	1394.12	3425.36
920.576	2381.52	5630.53	5683.77	1567.67	2038.71	6726.67	10525.4	1241.58	2400.58	5676.54	8268.12	919.994	2363.79	3924.04	4168.26	997.84	2946.02	8022.73	7422.78	1304.85	1623.99	3132.58	3361.52	983.202	2139.71	2921.37	9499.61	983.231	2508.27	3282.66	10471.9	1170.53	1804.65	3951.9	5705.28	717.341	2833.22	2559.3	15081.4	1221.41	11917.5	11062	13220.3	813.979	1587.69	2904.13	6066.26	907.752	2225.53
819.847	3501.79	3458.87	6985.44	703.259	2772.36	5667.02	9867.29	1006.17	4310.06	6738.4	6776.21	1106.54	2167.19	4011.41	6887.69	780.989	2623.21	3757.52	8991.52	1927.15	2556.07	2475.86	5284.22	994.842	1473.19	2552.53	4587.92	683.87	6388.83	6440.58	5650.53	790.141	2620.79	3142.03	8366.3	1075.58	1949.24	7282.69	11418.4	791.781	7204.31	13534.1	11552.8	1121.59	1372.05	4780.99	4830.88	1593.45	1822.13
901.551	2928.67	5965.9	3235.44	885.282	3025.71	5768.99	8622.71	1172.36	2943.92	5048.9	6361.6	673.572	3485.73	6199.66	3648.54	720.885	2635.26	4616.7	6390.6	976.021	1357.55	3504.58	4466.93	665.671	2261.73	3119.91	5903.73	990.035	2838.77	3363.07	5103.76	1098.54	3581.39	4430.04	4174.6	567.333	2688.95	7679.36	5573.8	1036.19	10111.1	14893.6	24768	1283.45	1534.69	2934.02	7554.96	1277.41	1284.04
803.771	2227.56	5328.78	4709.07	1051.98	3778.9	3290.67	9463.88	1850.31	3474.58	4692.75	11741.2	2186.83	1887.29	3077.44	5705.72	991.446	3184.8	7446.9	6349.3	2001.06	1665.16	3548.07	3078.03	1019.42	2375.55	2457.03	13180	1866.89	2709.3	4000.75	10592.5	780.511	3236.16	3371.69	3719.58	873.659	2228.9	4513.99	20197.5	1256.41	8827.98	10489.8	14761.3	1165.76	1809.31	2441.41	4097.44	1016.88	1455.62
550.251	3277.03	3024.1	3720.2	1045.64	3109.45	4576.47	8933.92	962.975	3182.28	5520.76	4786.95	1655.65	2088.93	2813.88	4008.59	827.757	2347.72	5372.84	13437.2	613.701	1091.87	4586.93	2529.64	1388.9	2224	6572.64	6979.85	924.884	3074.01	4938.43	5974.84	672.173	3111.92	5826.14	5127	1007.6	2205.08	4877.98	6142.87	710.948	6365.44	13579.3	18032.8	593.142	1228.11	2273.06	8865.18	1525.96	1543.94
1715.05	1653.86	3267.73	4524.72	1314.32	3644.17	3682.46	9192.04	1111.3	3175.85	5323.68	5265.05	623.911	2866.53	4837.59	5370.97	1052.28	3066.23	4104.08	8692.09	889.667	1572.05	1801	3546.38	1093.57	2377.49	2488.51	5998.37	905.298	2553.02	4914.92	4805.85	575.151	5201.41	3555.15	12127.8	1142.12	1677.91	13897.1	8230.64	1026.64	8400.9	15235.4	29017.8	817.876	3365.3	2823.07	5455.19	675.61	2642.51
1268.19	2765.56	2725.74	4933.09	906.681	4047.57	2578.71	15637.3	813.784	4707.84	3506.33	8669.89	1697.45	3606.11	2760.45	4112.15	764	3476.36	4857.11	4084.89	1063.14	2916.7	3264.57	4754.57	1914.89	3038.43	2795.69	2709.46	819.119	1881.11	8174.69	6482.65	1082.17	2393.54	3456.44	3020.44	1296.43	3953.55	3860.33	10175.9	690.581	8031.1	13030	51734.3	1299.56	1095.61	1989.08	3822.56	1255.02	1846.73
1417.59	2173.87	3485.86	10524.4	798.894	3643.37	2945.39	11007.5	1350.01	2248.45	5442.87	6577.41	800.398	2506.17	2354.52	4955.14	1229.49	3751.31	7899.04	7247.77	1124.45	1029.19	2797	3827.87	1038.6	1765.71	1809.26	5556.03	643.667	1615.97	4165.08	8155.31	2116.43	3502.42	3460.06	3757.86	1572.36	2645.08	6728.55	4849.57	626.933	9537.04	15994.1	16391.3	614.966	1115.1	1820.21	6250.46	804.613	3167.36
1050.06	1922.71	6206.88	6309.38	909.851	4394.72	4261.03	17876.6	763.302	2768.53	4800.65	7291.27	1167.2	3154.92	3554.4	7450.94	1256.34	4211.68	4189.03	9277.97	1067.91	1080.97	3926.82	4684.96	1275.51	2074.41	4923.34	7404.73	1134.15	3465.12	4468.15	6151.94	1092.28	3622.8	4144.5	7658.98	720.783	2869.36	4117.62	5593.6	1264.69	14068.8	23474.7	11691.5	895.559	1114.32	2650.57	5467.15	886.304	1818.34
1127.2	4164.86	3186.91	5299.29	1362.4	2825.44	3372.3	10030.8	1464.85	4054.52	3163.2	10661.8	1142.53	2092.07	3109.35	3133.38	818.806	2582.65	4338.09	7311.89	1174.85	1177.47	2594.78	3280.71	817.215	1727.56	4767.48	4557.96	1278.26	2057.8	3078.35	4449.59	2224.53	1607.73	4420.41	4828.23	1087.91	2930.17	8708.2	12763.6	797.51	8612.22	15815.2	9222.6	657.315	1455.97	2068.07	5240.85	527.051	3499.49
1134.72	1760.92	6744.6	3822.85	848.032	3556.72	5469.41	6509.77	750.638	4111.77	5769.17	12729.3	1403.72	5706.03	3082.62	4788.87	1143.26	2794.38	4109.56	16456.5	835.273	2617.83	5656.69	12548.7	1066.2	1888.59	3680.38	5560.56	2066.46	2375.92	5768.26	6702.63	1094.21	2363.19	2299.4	14498.4	1625.71	2759.22	6903.22	5903.37	759.321	5847.97	57295.2	18720.8	704.34	1429.46	3070.67	8212.54	1061.67	1424.71
691.686	3233.51	3965.76	6828.96	835.879	3497.8	4196.05	11278.3	604.396	2242.54	4628.91	9201.96	1074.63	3098.81	2874.71	8017.49	938.466	4945.54	4542.89	6180.32	1187.76	1313.14	3293.62	4129.04	1090.77	1898.71	7400.42	2522.14	1002.2	3147	6974.78	5448.28	917.497	1506.13	5858.88	6019.23	1529.91	2879.69	3279.81	6942.52	868.159	7059.21	26659.6	23871.2	722.267	1511.56	2702.53	12203.5	622.621	1355.95
1076.02	2805.38	4595.8	3999.24	823.991	3313.14	3177.87	13880.8	1459.65	2979.82	4738.71	6142.67	804.012	2075.1	2969.78	4566.49	1199.71	2803.35	3492.99	5204.95	709.89	1332.97	3603.99	5201.09	688.306	3185.65	5774.83	6101.42	2316.95	2195.93	8279.22	7780.49	1908.9	1743.51	4614.69	4039.3	1120.61	4193.33	18674.7	9686.82	804.511	17245.5	10685.9	24391.2	714.992	1389.97	3566.64	8869.33	790.735	1956.18
985.615	2687.55	5770.19	3193.99	843.805	2793.76	4918.58	5834.5	1082.33	3227.72	4940.65	6350.84	608.824	3000.75	2636.61	4430.87	984.138	1814.64	3464.66	4845.61	1035.33	1311.91	2867.84	7583.83	1572.35	2352.27	3208.29	4886.91	1039.52	2907.43	8697.95	4430.83	888.848	1758.68	4027.99	7850.12	1044.32	4536.38	3725.23	7469.98	748.501	6936.35	10297.6	15389.4	491.557	1458.04	2736.56	4676.02	1369.2	1649.91
880.609	2271.94	2774.27	4226.36	909.323	3715.74	3503.35	14282.1	958.291	3366.85	3479.09	10273	1010.67	2403.55	3143.13	4277.64	698.597	2307.34	4465.25	7136.15	791.481	1696.98	3347.09	4184.2	957.765	1335.87	3083.68	4330.31	1163.84	2458.18	5511.58	5619.61	577.318	2133.77	4194.83	5113.28	556.721	4904.94	7011.07	17176.3	832.516	6635.28	11503.1	15005	1648.48	1206.81	2603.28	5174.59	1100.78	1439.22
783.566	1855.9	3273.93	7952.47	894.793	3090.16	3037.06	5878.63	1468.15	1859.68	7958.81	6836.41	873.633	3722.88	2922.95	5169.97	639.772	4247.49	4509.82	6793.06	1205.73	1298.08	2702.34	8941.99	1223.56	1808.61	3408.55	6597.01	963.438	2436.94	3892.51	5477.35	942.294	1341.46	6908.79	8018.4	643.341	6534.09	6448.33	8353.39	695.036	9402.09	13960.6	22607.1	788.258	1407.12	2985.98	8156.93	912.483	2183.28
766.606	2094.38	2225.04	7927.98	745.793	2358.1	5185.41	7682.75	1038.26	2934.89	6766.15	5275.98	886.519	2135.6	3405.9	6028.84	1479.4	2365.25	4824.23	6674.13	1238.16	1876.29	2760.88	3200.8	839.418	2108.25	2075.48	9633.26	1026.94	2402.92	3463.26	4962.75	2015.8	1826.32	4088.66	5204.28	1330.28	2397.83	4234.34	12613.8	1614.11	12502.4	12886.8	16987.7	1049.11	1525.07	3521.95	6601.73	735.222	1616.16
1044.91	2242.01	2810.11	3386.76	969.293	2500.25	6531.44	7908.62	938.167	4140.39	4517.88	7848.99	759.537	2013.81	3009.7	5538.98	1163.72	2054.68	5295.02	5707.9	1042.25	1427.15	3129.19	4213.24	766.341	2860.58	3916.85	6751.35	1012.92	1914.71	7403.4	5876.71	828.901	2236.32	3220.99	10196.2	1506.39	2033.86	3815.31	6305.19	955.357	48182.8	15980.7	31085	1531.31	1632.12	2731.37	4430.78	928.884	2435.29
1283.08	1592.05	3126.45	4324.44	765.606	4197.89	4856.77	5043.28	1082.67	3168.74	4383.43	14692.7	1049.18	1968.38	3325.75	4862.26	1040.04	1801.3	3041.01	5362.25	1268.58	1015.2	3184.97	6627.64	1727.76	2965.77	2667.65	8217.64	601.608	2556.52	7190.42	4513.09	1296.92	2592.63	5882.49	9673.57	891.442	1965.31	7870.39	6565.35	766.322	6346.99	23432.6	15034.9	1031.7	1829.05	4236.43	5908.3	787.896	1571.38
863.501	4005.73	4311.46	5492.34	1626.05	3634.91	3789.98	5944.41	727.565	3645.47	5868.4	6004.06	1983.47	2171.59	3508.51	3840.74	932.255	3496.64	7619.35	5090.6	628.145	1678.23	2779.17	3595.08	888.568	2407.02	2482.68	5576.07	712.116	3168.65	3239.78	18807.5	1454.37	2716.63	4056.15	5480.9	873.372	4199.92	3631.16	8824.36	922.896	6506.75	20165.6	26776.7	1035.34	2497.54	2450.78	5599.91	1119.39	1472.65
1370.69	1814.46	4250.99	7116.99	974.312	3381.29	8292.22	9753.16	852.99	2834.28	7856.11	7677.77	1114.87	2086.1	2924.21	10324.4	502.939	2289.08	4165.83	8441.99	781.954	1926.22	2480.78	3958.02	1082.79	3316.93	6344.57	3533.36	1375.78	3168.02	4149.81	8870.32	800.974	1735.56	2645.6	5093.78	890.008	2358.26	4918.7	8609.53	760.594	10560.5	24113.7	20488.9	883.088	1535.73	2233.3	6605.11	912.168	1729.4
805.836	3435.57	3507.39	3590.43	896.642	3770.71	5988	6917.15	933.137	2468.41	4317.86	4985.4	999.201	3470.49	3370.37	5356.21	1025.79	2548.68	3386.12	12657.7	1015.66	1472.49	2777.63	5364.43	1019.2	1829.73	3586.6	5045.78	926.121	1873.27	3491.71	6588	790.622	2152.3	2671.13	6951.41	1075.29	1566.62	4564.19	5130.66	604.02	12818.1	19706.7	36456.3	1018.45	978.438	2800.73	6291	826.061	1600.39
778.552	3396.49	2390.07	5437.47	692.163	2384.26	3848.63	8545.3	1002.35	3504.07	3196.84	9689.25	951.896	3505.53	3293.52	7668.29	1153.12	3570.81	7165.19	7748.33	740.16	1159.64	3088.95	3164.84	1153.28	1442.79	3211.3	4313.93	824.067	3547.38	4003.85	5538.8	833.235	2152.06	3621.6	6741.23	1319.95	2697.56	2975.78	8235.23	1162.21	17146.8	14096.8	24447.8	816.577	1113.8	2512.08	4517.28	1022.88	1952.08
1256.09	1800	3496.18	4823.22	1187.77	2147.55	4853.87	10782.2	821.59	2556.54	5228.27	6487.37	1106.86	3791.25	4024.78	5791.06	1232.96	3450.78	2742.88	4562.8	931.461	1063.92	3509.81	2646.72	683.779	1474.91	5344.78	8449.58	1296.82	2951.54	3386.36	6578.3	739.102	1583.41	4347.7	5187.67	957.411	1475.7	5576.1	7714.07	807.057	12797.7	12273.9	24060.9	928.814	3272.03	3187.06	5714.73	1155.03	1524.38
1549.73	1713.43	4213.68	7003.72	953.706	3012.77	3149.34	12365.9	978.588	2646.23	7537.61	7965.23	759.065	4349.46	4251.86	3929.07	605.792	2656.09	8942.37	3818.54	797.32	1271.04	3073.58	3959.86	830.365	2709.03	5279.24	6122.32	1229.4	2369.53	2859.8	7913.68	1253.34	3882.32	3510.62	12341.8	843.256	4916.41	6811.72	7139.84	1117.02	10725.3	18211.6	51714.7	1085.22	1070.15	2330.74	12079	1025.08	1295.71
1115.99	2254.1	3596.18	3694.1	888.716	5049.63	6545.43	17760.8	850.561	3519.86	5478.43	8725.58	919.208	2982.67	3072.57	4506.15	1414.74	2831.47	4306.5	5042.36	942.217	1934.68	3794.99	4729.68	1102.41	2059.1	2208.91	5427.33	1324.44	3099.58	2650.33	4820.91	659.895	3347.15	3757.62	7615.4	1098.53	2174.69	8489.63	8930.48	880.889	11722.7	12750.6	13284.6	584.309	985.452	4063.92	5044.43	677.818	2031.56
940.044	1968.43	3307.85	4457.32	1177.47	3481.95	2777.91	8206.37	1243.31	4314.39	3929.1	5876.56	1113.3	2509.16	4536.17	5088.57	1309.69	2807.91	5303.24	9024.03	655.803	1186.69	5029.15	4384.26	780.137	1440.2	3191.04	4307.03	928.596	2618.17	2638.99	6948.8	679.877	3390	3053.19	12554.9	1266.6	3644.92	4843.57	9298.18	951.538	12810.4	19543.7	18086.8	1050.92	1101.85	2498.05	10787.2	833.315	3447.76
1008.47	2512.78	2902.43	11475.9	743.415	2774.2	4183.37	12760.9	1229.61	2018.76	3735.32	11401.7	1045.72	1893.89	3851.43	4250.92	793.778	3075	4129.11	5086.02	1203.9	2597.4	2685.9	4831.09	1114.91	2796.77	1827.79	4310.91	766.339	4451.45	4383.2	5656.93	911.96	1889.4	1767.35	14261.3	2346.2	4982.38	4635.04	8626.74	831.88	8560.66	15274.2	28765.7	1058.46	2798.92	4695	4934.02	699.265	1072.71
1216.72	1986.42	3575.09	7878.88	1125.16	4152.98	6289.43	8375.44	766.598	4362.27	6100.86	9298.58	1055.3	2961.92	5588.64	4542.92	1377.46	3432.15	5615.26	10982.4	1151.04	1591.72	5986.12	3325.57	826.484	2441.09	4222.53	9967.61	1023.02	2370.97	4051.68	9184.93	884.033	2596.72	5984.31	7981.34	1172.24	2717.34	3610.5	6588.59	905.711	10486.6	12028.2	29966.8	1263.19	1347.37	2399.84	9302.18	992.913	1645.5
984.73	1705.91	3078.81	4577.07	1346.55	3172.85	5626.06	11472.7	1474.21	2949.82	4048.62	6198.01	783.582	4061.55	3544.97	5336.72	1384.77	3961.94	8066.21	2884.09	1583.57	1586.8	4781.15	6213.84	951.513	2204.6	3285.46	5812.12	702.632	3229.67	4401.76	13612.5	574.67	2030.73	4582.19	4331.33	773.271	3201.78	5864.65	13444.8	815.331	8716.62	11382.8	16002.4	1387.38	1310.21	2489.75	4315.94	932.039	3155.06
750.531	3204.32	4899.17	6979.68	836.408	3745.6	4649.38	7128.23	1325.37	3714.86	5994.87	6928.7	881.648	3203.48	2796.13	6231.41	788.662	2544.29	4365.33	7071.47	870.306	2352.62	3863.22	5210.93	825.407	2053.92	2229.83	4091.25	1140.54	3356.26	4177.45	8286.02	813.975	1985.94	2900.79	3833.7	836.659	2137.4	5017.36	11510.7	815.968	8075.01	12477.6	13716.8	909.848	1673.94	3725.13	4189.15	857.917	1255.02
1195.48	2050.13	2554.67	3938.47	653.064	3518.67	3469.01	10893.1	743.005	2975.32	5146.05	7388.42	1088.3	3242.45	5371.45	3492.49	1040.59	2052.32	6669.56	4219.9	1364.31	970.951	3462.78	3034.39	2243.4	2921.37	3643.3	3928.92	984.056	2762.7	3689.23	12192.6	725.379	1877.85	4131.02	7306.27	1251.69	2040.16	5346.07	9761.12	889.799	7074.46	10095.2	23633.8	1104.96	2376.72	2213.3	8786.71	786.95	1463.51
803.476	2982.06	2717.19	9332.15	1276.01	3968.58	8690.09	8536.06	1024.73	2388.61	3610.93	5873.43	602.381	2897.18	3834.62	6317.69	1006.79	5654.36	6481.39	5987.59	604.328	953.28	3585.25	6009.17	1285.86	3487.66	3944.01	4617.45	1406.09	3632.12	3489.04	4575.56	1028.72	2032.17	4697.75	6337.97	761.225	2591.14	8348.53	7847.44	879.616	11194.4	16170.4	34059.3	1114.32	1306.84	3448.18	4222.93	745	2312.6
1303.14	2659.82	7659.13	4851.97	1111.16	2874.33	3166.26	6215.99	802.161	3760.65	6969.98	6653.39	738.792	1842.35	3465.62	6878.58	1044.24	2903.09	4107	6269.47	831.431	2293.46	3321.26	5033.45	1242.53	3126.79	3455.54	8831.79	676.036	5647.45	4737.82	6129.89	718.879	3608.11	3108.81	8434.19	821.744	2638.47	4957.42	8949.13	1313.06	7274.97	7194.15	25367.5	1084.96	1046.51	4434.14	4909.08	706.204	1860.29
1208.9	1678.63	3843.65	3990.69	930.193	6708.97	3726.06	8424.04	965.577	2950.33	5971.1	4941.86	971.384	1958.33	6203.75	4828.32	589.35	2454.23	3061.29	4140.62	1080.2	1223.41	5186.8	4383.95	816.568	3197.73	2950.68	5096.22	1367.95	2014.09	3385.75	3607.17	1199.66	3985.13	3171.4	14363.6	984.372	3632.31	5024.53	8808.59	1183.85	7539.73	14327.8	17563.7	651.599	2330.22	2004.41	4362.7	701.789	1479.28
850.375	1629.52	7632.29	5929.18	809.989	6249.54	10088.7	9118.85	814.651	2229.36	3362.52	7889.24	1346.67	2463.12	3482.74	4998.67	1420.94	2865.28	4540.34	7041.33	1203.28	3208.95	2770.26	10112.4	1722.38	2053.49	2443.66	5950.72	767.163	2862.07	2503.33	9356.47	783.881	2714.22	3287.43	4581.71	581.388	3430.97	10157.2	13675.7	887.253	7833.79	28527.7	14769.5	785.14	2119.25	2383.23	8886.73	681.918	1425.97
1452.39	2601.71	4410.56	8365.71	1222.65	3280.9	3973.07	7437.59	936.606	2640.68	5397.93	7703.62	960.54	2842.33	4004.03	3645.71	716.866	1868.89	4958.33	5509.49	907.03	3128.12	3182.97	2727.85	875.634	1975.03	3621.31	3060.84	1058.07	3242.24	4527.31	8290.56	825.531	1780.34	2407.01	4621.91	914.961	2282.25	4102.98	18009.8	769.504	7761.26	12502.4	14724.3	842.038	942.844	2990.13	22908.3	1112.14	1790.59
724.721	2169.15	3831.41	6098.19	913.021	3304.95	5035.89	9332.06	987.088	3204.66	5507.06	4983.49	804.169	1870	3051.04	5741.7	1496.95	2942.18	9593.29	7146.37	1344.8	1704.82	3301.3	3762.57	1443.65	2435.69	2900.88	5568.1	596.454	1987.7	2275.92	6329.87	673.618	3567.67	4821.49	3784.59	1121.47	2423.93	4999.3	6915.56	1047.65	15372.9	15086.5	44806.9	1043.39	1192	1647.96	5156.41	1078.07	1343.33
1138.85	2241.56	3915.92	4062.37	1281.82	4349.79	4246.24	7356.74	1353.3	3603.31	7520.26	5453.62	1152.27	3138.57	3437.64	9571.92	666.81	1988.56	9269.94	5690.72	777.345	1059.92	6583.08	2893.49	1102.41	4766.19	2388.7	4736.88	752.731	4261.56	2945.57	5170.57	1064.35	1745.68	5747.67	4953.19	726.806	2863.62	4259.59	5998.02	973.815	8751.6	24859.6	17995.9	1026.5	2659.65	7016.63	4301.9	775.91	2637.15
863.501	3416.69	3289.71	5412.55	709.335	3057.15	3418.01	10911.1	693.911	3358.7	6746.37	6892.79	1060.01	3054.96	3388.93	4747.85	1438.49	1924.44	4724.67	6531.27	865.543	1654.41	2850.78	8955.68	930.172	2853.24	3321.67	5754.35	1302.38	4872.66	2760.22	6482.23	754.028	2298.68	3384.21	4488.79	785.605	2844.98	4831.51	9331.74	1005.64	9521.1	15491.3	22354.5	1630.82	2989.87	2612.89	3564.05	1124.44	3377.1
932.08	2345.68	5521.98	8512.01	911.7	3652.34	3517.87	9603.1	978.241	5250.65	6204.95	5991.22	1949.52	4697.88	3985.64	4760.74	1318.27	2398.69	5370.28	4739.28	819.754	2220.94	3472.78	4051.44	984.28	1530.31	2601.68	3634.68	835.818	2905.16	3267.4	6508	1286.81	2708.92	3398.17	5384.38	1228.46	2718.78	4424.52	5741.88	1256.41	16810.7	16560.6	15710.3	1065.99	1780.47	2175.38	5321.66	1179.01	1556.87
985.91	3939.07	3460.78	5888.47	956.083	2782.13	6346.24	7120.83	765.731	3054.94	5318.48	7444.28	1319.02	2008.3	3591.96	5339.08	1486.89	2842.44	4812.73	7987.47	1122.31	2473.39	4735.83	4855.99	832.305	3056.09	3638.34	4028.73	882.207	2296.33	6827.98	4509.59	833.235	1755.55	4828	4067.23	896.031	3455.35	4024.11	6447.17	757.411	7808.97	36167.4	13628.3	894.52	1443.49	2638.61	4657.05	855.394	1683.35
1182.65	1731.72	2732.08	5691.74	1019.75	2775.27	5721.17	4557.45	690.441	3015.92	4808.1	8826.72	952.682	1812.33	2743.01	5177.83	621.503	2226.41	3345.92	4657.63	851.714	1089.88	3118.29	5866.27	854.724	2923.74	6227.95	6662.75	1183.42	2814.65	3969.82	7360.73	1508.06	1550.19	7833.27	3917.97	840.388	2697.56	5659.84	14333.6	732.589	8666.3	14301.7	17810.6	889.064	1131.98	2714.47	3421.15	1235.46	1918.96
2980.29	2012.97	3375.24	4168.26	919.098	4369.08	5163.49	7815.64	962.107	2710.76	5232.26	7084.48	882.433	3217.93	3409.98	7462.88	800.537	5946.85	3454.25	5529.4	1002.3	1326.97	6399.92	2737.99	947.202	1982.13	1768.3	3446.92	703.869	3018.14	4987.91	5816.3	1325.81	1406.7	2962.19	5057.42	823.465	2935.33	7294.73	5843.7	924.806	7598.29	15134.2	16885.2	1063.65	1400.63	3829.05	6577.05	1104.57	1525.64
1041.81	2012.38	3641.01	4086.7	845.918	3116.58	5097.7	7021.22	742.658	2250.7	6331.76	7014.4	1102.3	3086.55	3334.54	4860.22	711.385	2123.2	4465.62	22261.9	781.954	1734.77	3291	3954.94	1101.12	1678.4	3134.13	4159.79	917.256	2396.54	4691.63	7704	565.521	2555.57	3279.01	5043.46	1011.62	4933.62	4133.68	6224.32	913.985	15011.4	37127.8	18695.3	627.177	1572.36	2710.32	8709.29	902.075	2164.03
632.988	2192.01	4235.65	20937.5	964.537	2501.56	3648.92	7758.03	1115.11	2721.34	6260.11	5314.15	1338.5	3029.66	4518.09	4631.4	862.833	4066.26	5435.86	8370.75	905.954	2931.44	3889.49	6003.95	826.916	2501.87	7011.75	8585.17	640.574	2122.33	3989	7391.45	740.305	5477.3	4493.12	5763.55	602.039	2573.37	4604.63	6611.82	861.794	6587.57	17227	13705.3	1480.39	2754.23	6228.65	16411.8	1082.8	1735.39
835.332	3097.84	2541.1	8972	936.798	2218.62	4895.07	14712.7	985.18	3354.36	4300.86	7239.05	1413.47	2658.93	5710.43	4395.19	1167.19	3444.4	4695.98	5390.74	567.912	1588.65	3903.77	3218.33	815.706	1526.22	3310.89	4511.6	1158.27	4457.63	3833.55	4156.21	866.458	2092.12	4184.47	4920.68	914.961	1927.44	4053.64	8194.21	628.842	7089.75	11397.4	15934.3	1100.55	985.452	2669.54	5757.87	734.907	1905.4
689.326	2034.21	4164.27	11079.8	910.379	2480.69	7416.99	5650.64	965.924	1996.55	4084.19	6540.97	523.331	3037.83	2650.91	13904.2	1046.8	3102.77	4454.83	4591.31	997.687	1365.54	2617.98	3412.85	752.545	2380.3	3126.37	5235.69	1221.98	2533.02	3305.34	4970.17	630.524	1596.89	3959.61	6008.39	613.512	1449.02	4032.13	6673.2	963.631	5671.68	10615.2	18724	1068.07	2364.25	1518.58	4585.09	1200.14	1844.21
612.636	2989.59	5922.98	16339.9	1115.39	3824.86	5630.04	7686.45	1034.45	2547.53	5316.92	7931.92	1129.32	2427.43	3547.65	5230.95	998.022	3749.3	6772.23	5968.59	1449.28	1462.96	3455.1	3553.14	1297.93	2028.05	2111.27	6435.11	853.549	2542.71	2393.44	5377.36	866.458	1924.32	4615.66	5548.8	931.597	3331.72	11303.9	12884.6	973.178	11885.6	11916.8	16460.7	820.474	1309.69	2904.39	8158.76	1128.85	1854.93
822.944	1978.75	4817.47	7539.37	948.686	2327.46	4253.63	10253	1392.5	2814.84	3475.97	5811.15	1076.52	3935.04	5043.94	6225.9	1368.88	2956.8	5524.47	5980.64	1005.22	1209.43	3200.96	8093.51	1259.99	1948.51	2320.79	4282.45	1013.13	2617.14	2945.98	7260.12	916.053	3943.72	3141.3	4804.15	934.465	3499.81	5215.27	10976.1	1121.48	8927.89	14264.2	36528.9	803.847	2713.44	3002.07	8831.4	909.014	1942.61
1037.53	3849.25	3686.73	6350.23	851.202	2262.22	5590.41	9296.65	1430.32	3844.62	3897.87	6696.59	1430.76	2061.89	3694.59	5267.88	885.304	1503.89	6047.14	6522.85	1753.06	964.958	3623.2	3540.07	1305.47	2484.4	4507.07	7394.6	829.015	2810.11	4013.33	13557.2	1427.65	2221.39	3567.67	5655.7	1584.12	2806.55	3746.74	9262.91	1068.65	12548.2	9186.33	16344.2	2028.06	1261.89	2066.52	6734.23	1025.08	1475.49
1010.39	1482.93	2940.62	7596.15	1550.5	2069.89	7323.46	17529.7	1184.15	2983.47	5576.1	10501.3	1022.77	3085.92	3037.83	5140.74	600.677	2755.66	7071.65	5485.56	1681.46	1639.2	2760.42	2757.81	1048.09	1728.85	4137.17	3463.3	886.743	3148.24	3694.8	6735.82	938.202	2353.34	4418.48	6194.25	1268.9	2941.36	7693.41	10971.8	772.05	11980.5	20209.5	15618.6	732.659	1698.11	2635.5	5376.98	819.122	1413.67
992.398	3880.52	2970.71	4072.69	671.821	4955.3	3359.63	5925.92	1020.74	2116.43	2806.87	14830.9	1365.85	5712.32	3520.94	4988.3	628.993	3203.79	5987.76	6886.95	1363.84	1956.5	2445.13	4141.49	834.891	2615.7	2751.71	6301.68	744.072	4846.67	3935.4	4065.28	761.01	1659.74	2775.12	7724.22	902.628	1485.74	3989.69	6857.91	1014.55	4741.78	13910.9	46041.9	757.601	1472.33	5384.52	11016.4	1048.74	2408.47
892.407	2452.61	3663.13	15108.7	927.287	3838.07	5246.44	9682.62	847.786	2300.31	6090.28	6899.91	889.662	2172.22	3175.81	4162.6	779.893	3363.09	3277.23	8558.18	721.414	1373.99	3613.83	3168.38	903.873	1968.56	2435.26	3868.14	749.639	3425.13	4878.64	6363.28	829.624	1791.42	3654.58	9830.05	995.845	2195.91	5109.44	8029.86	1026.01	8344.25	8731.23	23369	993.507	2959.22	3230.72	6932.97	882.519	1832.85
1533.95	2337.87	3164.35	3325.55	1029.26	3185.27	4925.2	12781.5	713.514	3695.42	5129.56	12429.4	667.915	1700.27	3592.12	3948.87	896.265	2415.5	2803.89	5114.16	1149.96	1891.04	2141.96	2998.59	663.084	2349.03	3682.97	8466.61	803.243	2565.19	4026.94	10480.9	707.563	2767.89	3583.08	5791.71	891.155	3760.52	8808.59	8504.84	803.238	6565.91	13066.9	15325.2	682.516	1604.32	2183.44	4613.93	846.878	2059
1382.19	2584.75	3421.56	3630.1	971.142	2167.11	6199.34	7658.44	1270.21	2836.54	4834.47	5297.49	1346.99	2644.78	6132.56	5579.99	1052.1	3804.29	8247.61	4041.6	910.871	1419.47	4633.48	4428.36	575.78	1811.41	4115.39	2421.47	1133.12	5212.43	4688.13	6200.19	1176.54	1762.05	6025.24	8389.64	1012.48	5755.08	5663.59	21456	1298.42	9388.72	23190.1	19368.7	1083.4	1417.77	3150.95	4163.94	1205.81	1518.39
691.243	2045.86	2749.49	4557.61	859.92	3167.84	6078.35	7088.87	1148.08	3745.91	5099.9	6688.6	842.358	2375.89	5834.74	4195.14	787.749	3541.76	5422.9	5322.78	700.363	1132.91	2665.31	2681.45	1262.15	3039.93	3770.92	3965.78	1119.92	4439.49	3486.36	3907.97	1134.65	3644.71	3067.64	5363.42	1210.39	2431.67	5358.41	9205.83	771.414	12537.4	9932.89	16615.3	1204.99	1291.25	2452.85	4276.44	963.58	3579.91
1067.47	2109.71	5748.96	6673.66	674.727	2860.05	4150.34	12909.6	822.284	3130.57	5812.2	5471.84	1379.99	2041.94	7078.33	4200.47	1069.82	1636.15	4518.77	13439.1	1228.94	3210.79	2308.53	3635.8	866.58	2546.5	1920.05	9323.93	676.86	4123.01	3748.4	4706.48	1027.04	2248.36	3060.9	7255.47	949.953	1992.83	4769.55	7716.09	1113.2	11409.5	16461.9	17456.7	1026.76	1163.42	5369.71	8833.48	1114.66	2409.74
792.12	1892.48	5937.43	7549.25	1230.04	2353.09	3340.35	7502.3	960.72	2391.05	5164.43	5961.04	772.424	2500.36	4123.47	6117.16	903.756	2646.78	3639.14	4052.19	919.015	1116	2913.16	3139.96	1116.85	2228.53	4815.12	4970.76	1022.61	2203.76	4866.47	5967.64	1717.98	3265.05	4620.96	6173.31	1136.39	1853.44	7565.21	7977.66	602.11	16737.5	8598.85	20056.1	937.648	1119.77	3101.85	16052	930.777	4380.1
856.422	2350.11	3482.32	10088.6	1386.18	2984.75	4282.96	5260.44	1034.79	2534.86	4914.45	7203.66	683.788	1529.45	4050.08	4600.76	1160.98	2454.23	6783.37	9064.22	890.742	3535.62	3703.26	2765.65	2068.36	2205.47	3451.45	3967.09	943.44	3055.25	3830.25	12140.8	838.531	3489.9	3270.11	4600.24	1170.23	2459.21	5146.16	7726.98	1367.8	7076.38	25320.5	13576.8	819.175	1411.54	2175.12	3492.08	590.133	2638.1
1294.88	1941.73	2911.72	3555.17	898.755	2564.17	4192.07	7709.17	928.279	3633.15	3232.76	8235.86	883.848	1841.72	3680.92	4594.46	1000.21	2701.95	5553.7	4569.94	1891.66	2724.32	3387.96	3621.67	657.911	1391.27	3896.8	7531.7	666.552	2469.93	3936.85	8292.62	916.293	2944.61	5825.66	5986.72	1113.73	3648.37	3833.66	7347.79	792.418	6500.38	9559.93	20316.4	976.619	1823.07	2948.3	7273.58	550.392	1655.28
667.204	2154.7	2347.9	5915.76	649.894	3228.6	5294.79	17341.9	838.071	3695.42	4864.49	7081.71	655.342	1988.35	6653.84	6099.08	775.874	3657.22	5640.12	5768.72	834.965	842.648	2309.76	6813.56	1121.38	1962.53	5068.42	3295.59	711.91	3150.09	4490.62	11763.9	1029.69	2972.29	2932.57	8556.97	637.031	2590.58	3921.43	11350.4	544.827	6457.71	13436.1	26633.5	974.541	1633.41	3681.22	4790.34	1202.98	1698.8
941.371	2588.14	4114.42	7483.78	912.493	2431.56	2999.8	8329.2	1005.13	3406.24	5938.84	4690.14	986.628	3615.69	12438	3115.16	661.877	5465.83	6398.63	5650.16	726.024	1828.66	2126.29	4164.07	875.634	1724.75	3547.8	4253.36	972.304	2915.26	3693.15	6769.63	1184.25	1875.44	4107.92	6060.16	692.961	2987.25	5651.82	7462.81	1375.43	6534.09	31225.1	22842	1064.95	1338.53	2759.16	6323.73	1274.89	1358.16
834.447	1693.23	4215.89	9953.48	788.855	3740.05	7911.52	7545.37	919.432	3090.85	4651.81	6702.48	856.66	2212.29	4209.59	4873.9	814.421	2919.53	8987.14	6152.01	1050.85	1511.97	2570.51	5305.42	1078.91	1861	2823.28	5893.82	791.285	2821.86	3944.06	4474.12	813.012	2324.45	2814.36	4401.39	1033.13	3184.01	4376.32	6215.72	1200.4	13553.9	25710.6	16591.8	882.309	1415.69	3052.48	5285.54	1246.82	1871.65
1353.88	4660.25	2849.48	4879.12	925.174	4997.04	4016.4	13209.8	933.657	3905.16	4412.06	11263.2	636.641	6750.18	4312.06	5302.93	2096.16	4022.41	3842.84	13479.4	715.114	1145.65	2534.86	1849.4	1145.31	3984.97	5794.01	8147.15	1078.69	2868.47	4747.71	5106.66	1153.43	2521.62	4394.17	4407.88	912.38	2049.34	13044.7	7831.67	1410.44	7424.52	13089.2	23533.9	1274.1	1814.25	2768.51	4032.22	990.705	1876.69
1370.39	2129.62	3066.28	5379.96	745.264	3788.94	4276.08	7427.55	982.925	3665.06	4546.5	6199.22	506.672	3308.46	3303.9	5232.37	719.789	2734.28	3760.45	6106.88	694.831	1438.98	3159.16	5407.46	659.42	2631.21	2510.71	5709.72	637.894	3959.72	6187.41	13814.1	656.043	3076.3	4998.93	4514.3	986.38	4829.22	4761.24	8372.03	599.564	8504.02	15173.7	13761.3	943.623	1537.54	2249.42	8076.91	954.117	1694.39
1097.26	2612.92	3882.88	5986.99	909.851	3902	4619.79	6415.46	1106.79	3955.47	5224.62	7856.98	1075.73	2738.76	2851.76	6346.45	811.864	2318.86	4796.46	5201.48	724.026	1189.45	3297.14	8441.23	702.964	1691.12	3030.66	5858.46	956.016	1944.61	5773.82	10746.7	2280.14	2312.88	5815.79	4563.89	1851.43	2245.52	4233.49	7020.25	931.17	9663.69	12434.3	14992.9	1226.55	1463.5	3906.47	7638.88	1095.11	2186.11
938.421	2788.12	3397.08	7658.54	799.686	2307.39	3564.91	6204.63	1896.11	2866.71	3955.99	9105.84	738.007	3026.04	2450.7	9475.28	808.027	2592.7	7619.16	3475.63	740.313	1184.38	2904.25	4650.09	838.125	2847.86	3699.35	3991.02	1496.39	4576.8	5482.09	6775.41	1148.14	1522.98	4757.94	8063.44	948.806	2258.14	4169.24	10991.6	758.684	10301.5	41529	17625.4	2112.5	2814.77	3527.67	3872.69	1030.13	2076.66
722.804	2302.33	3957.65	5511.07	749.227	3176.29	4883.46	5902.41	1116.68	2192.41	5188.54	6812.64	724.177	2731.54	4674.62	5486.96	744.635	2387.91	5172.25	6049.88	905.493	2504.59	3563.59	3165.46	1385.45	2186.92	2391.93	5370.21	676.036	2718.78	4508.34	5122.33	932.905	6809.84	4888.66	5165.05	717.054	2406.43	4702.44	11907.4	833.152	7196.03	15078.2	12289.8	954.016	1532.09	3062.09	5180.31	842.146	1205.5
785.778	1989.22	3729.05	6288.59	900.076	3742.96	4561.93	7009.34	1096.03	2576.14	4942.73	6386.75	1376.69	1712.37	4065.48	13699.8	579.302	2688.43	4556.6	6599.77	1088.5	1364.77	3529.16	4418.07	1148.76	1906.05	1920.49	6483.83	1008.59	2588.47	4215.79	5388.09	1808.76	2705.3	3933.85	5719.73	630.721	1948.1	4090.08	10890.6	670.214	11077.9	21187.1	37231.5	838.401	1138.74	3695.76	6771.65	1155.35	1735.07
1147.25	2266.93	4377.68	4666.74	986.465	2715.02	3799.77	7545.37	896.706	3167.7	8408.64	5232.26	1279.1	3133.38	5914.89	4347.1	1422.95	3825.48	4129.83	5908.48	990.004	1705.58	4853.37	6239.5	890.723	2586.81	2339.99	4453.4	1068.59	2464.77	3882.62	5474.87	819.753	4869.64	3695.27	4078.78	771.55	1910.23	6782.75	13187.5	647.3	10922.6	10969.1	96971.4	1045.21	1872.96	2117.96	4056.13	1252.81	1993.71
1271.73	2446.26	3738.35	4635.92	1149.73	2991.88	5942.3	9250.67	679.165	3121.39	4853.56	8074.18	1443.01	2124.91	8634.49	3938.02	866.305	2601.1	4806.51	7332.9	862.47	1247.07	2750.75	6151	663.3	2226.81	2723.7	4616.8	929.626	6298.53	3001.44	7067.55	1099.74	2545.69	3535.18	5846.13	1058.95	3019.65	6442.02	9068.72	864.977	9902.35	26115.4	11636.1	784.621	1515.98	5243.71	15261.7	951.594	1543.3
1148.58	2024.17	5169.06	2743.15	1014.47	4233.81	4881.33	7629.65	672.747	1991.35	4654.23	6816.81	670.901	1718.35	4106.02	5861.78	1298.91	1990.2	3442.93	4976.59	963.268	1342.33	5549.58	4298.82	1085.6	3355.95	4506.44	8332.54	718.919	1890.8	9674.79	7118.47	917.016	2667.02	3870.53	5641.96	1089.06	7049.5	4528.06	9190.91	781.598	6811.62	22691.2	16407.8	755.522	2290.2	2690.32	4851.67	1017.2	3656.88
872.645	2341.7	5872.84	3530.99	893.736	2776.58	4922.29	5538.88	1158.83	4061.11	4984.36	4355.68	2446.13	2778.05	2895.92	4283.29	619.676	2254.36	3231.38	3704.54	875.377	1815.75	5074.33	3370.59	649.073	2599.09	2374.68	8641.44	1168.37	3748.61	4273.93	9313.8	2063.71	1694.39	5615.96	4022.2	1044.03	2094.09	3591.59	7545.7	1327.7	8289.53	35797.6	16569.5	610.809	1155.37	3908.04	4838.15	1085.01	3239.59
1760.33	1790.72	3239.56	3938.04	858.599	3566.76	5062.3	9047.25	843.275	2268.05	3456.03	8835.57	739.578	5163.53	4258.16	4905.48	720.52	2845.54	6254.3	8197.01	855.863	963.114	4393.17	6995.79	979.753	3806.7	6650.68	6356.42	1834.09	2727.65	2986.59	6194.62	1176.06	2102.23	3313.2	7502.97	909.798	2199.07	4894.9	7548.29	800.056	8729.94	12634.1	30742	1058.2	2424.27	4199.29	5136.93	957.587	2294.62
1996.89	1696.18	3151.37	5926.08	790.176	2509.75	6052.73	12189.5	1055.79	2623.33	5362.02	6710.47	847.702	4143.9	3738.75	3733.72	805.835	2743.05	7561.26	5563.39	801.468	1783.79	3257.04	3401.32	885.119	1447.11	3131.32	3603.85	724.486	2960	3719.12	15822.5	687.822	3714.77	3146.11	9512.26	838.953	3008.76	12113.3	5270.93	842.7	7716.06	16686.6	15295.9	1101.85	2348.67	4046	9470.01	950.648	1210.86
992.992	4568.08	3911.64	6103.36	939.968	2317.96	4093.01	9364.02	954.474	2860.3	4235.29	7555.82	1171.13	2675.9	3189.02	8322.85	1137.6	2225.13	19885.5	7623.55	966.802	1701.43	3326.18	3231.54	765.694	1819.17	6791.87	6472.61	534.808	1969.35	3631.09	6107.42	1548.74	2081.52	5435.4	8836.95	1242.8	1829.92	3624.57	7805.85	1234.77	10580.9	18542.6	15329.6	1419.07	1589.51	2350.74	7249.94	614.105	2070.99
826.336	3605.32	3041.65	5030.87	1042.21	2663.24	3968.05	9271.81	1454.78	2528.09	4587.96	5117.94	832.458	2784.02	2912.74	5106.33	703.165	2203.21	5117.82	6907.6	782.262	3562.2	2241.68	4485.99	1092.49	1414.98	3287.83	3961.69	1110.23	4636.17	3728.81	5640.64	1089.87	4528.02	2872.14	5380.76	723.364	3090.5	4300.89	19231.4	1030.46	9925.29	18913.6	8638.32	1202.65	950.119	4625.88	8934.28	1477.7	2331.2
1052.87	3258.45	1935.68	11315.5	1090.29	3462.66	4299.61	9519.1	1080.59	2715.45	5990.71	6757.31	1210.26	2997.91	8304.15	7853.26	658.589	3293.67	5088.59	5077.98	891.664	1860.31	3705.41	3383.5	1034.51	1166.65	2825	6011.3	1409.59	5620.44	4323.2	5835.88	1164.27	2834.35	3928.79	7164.23	586.55	1638.04	6872.54	6853.31	804.511	8660.57	75467.3	49070.9	1075.87	1023.38	2824.64	5371.54	1202.98	1814.24
919.986	2592.42	3908.39	4712.9	1083.42	3184.73	4434.34	10032.4	851.082	3399.3	4002.31	7666.15	732.82	2118.47	3224.22	3880.35	980.302	2348.27	3921.93	9429.97	1251.52	1879.06	2786.4	9234.56	1083.87	2400.77	4618.1	6605.19	1874.72	3307.61	3097.11	12201.6	789.9	1983.29	3886.43	5048.28	812.279	2995.27	3174.53	13259.2	941.354	8066.13	15591.2	20406.2	948.04	1269.42	2835.03	5878.94	929.831	1124.12
1482.18	1906.63	3014.51	6915.68	1088.18	3626.19	4877.38	9411.83	984.139	3576.07	4097.72	7391.01	669.486	1871.73	2646.99	5132.57	1154.95	2904.36	2573.88	7046.81	801.929	1354.02	4025.94	4003.65	1065.12	2961.68	4624.57	4722.21	1128.17	3472.75	4843.79	5635.08	607.893	1713.9	3478.59	4511.65	1397.4	2597.17	4375.76	4392.67	1286.96	6814.78	14880.3	15971.2	994.806	1454.93	2420.63	5362.44	957.587	2134.38
1408.15	3233.51	4068.85	7876.36	1107.46	3893.81	5631.35	13102.2	903.298	4154.79	6985.42	8952.32	706.104	2940.55	3992.55	3881.61	730.568	2039.16	3764.82	9201.61	828.051	1515.51	3423.76	6858.57	550.558	1566.52	7376.06	4409.42	1896.15	2421.68	3593.98	8491.99	1119.97	1942.85	6160.79	5182.61	1825.91	2620.12	6405.02	8653.99	987.181	5824.43	22166	13566	1111.46	1140.56	3233.83	5996.37	590.133	2884.42
860.994	3258.6	3670.65	5167.44	774.06	2156.54	5348.42	7322.66	1141.83	4192.09	5885.06	8271.59	919.051	3007.19	2910.85	7211.12	668.089	2644.76	5640.49	7859.04	888.438	1104.94	2376.28	3768.1	778.844	2802.16	2450.56	4648.91	882.826	3397.08	2726	4457.84	1020.06	2444.34	5352.35	4914.67	1030.55	3441.86	6620.43	12494.2	784.144	8484.92	10935.4	17717	1227.59	1284.75	2257.47	7010.92	1044.64	2009.17
1017.62	2036.27	3022.33	11987.7	1071.8	3743.76	5467.82	8066.35	806.498	4314.04	5975.61	8514.63	1127.29	5521.22	4626.21	8273.81	830.315	3567.34	4274.71	7051.19	1194.06	1398.58	3180.52	6556.18	787.898	2357.02	2582.71	5483.16	799.532	1960.69	3995.81	5572.4	639.19	2192.26	4299.31	6100.84	1491.19	1727.81	4448.9	6595.47	838.244	14579.8	13591.4	14873.3	600.157	1570.8	2446.61	6325.54	837.1	2429.93
1215.09	1907.67	2257.78	4033.6	1129.12	3747.98	5475.74	4906.44	1055.96	3805.06	5630.39	7397.44	629.097	3854.57	3435.91	4707.15	995.099	3224.25	3170.18	7089.74	938.222	2893.65	2522.41	5711.38	875.849	3765.09	3024.41	6936.95	1162.6	2307.47	4857.81	9274.21	889.57	2001.6	3844.29	7800.05	905.783	2618.1	4722.52	7874.4	3288.06	9066.04	13854.9	19433.7	1178.49	1075.87	2229.94	5213.04	931.408	2153.62
923.083	2441.69	3264.93	3601.04	696.918	3640.46	3262.41	7122.15	767.292	4649.03	4518.4	6697.1	815.327	3068.33	3772.53	4323.06	704.261	3919.74	3377.53	5689.26	673.473	1337.27	5219.07	3087.86	790.269	1823.26	4620.69	4036.7	1555.56	2404.16	2544.57	7210.85	921.108	2212.01	3340.64	9299.92	1162.78	2144.57	6796.53	7452.77	1511	11275.2	12539.9	25034.7	1024.42	1384.78	2393.36	4627.45	919.422	2024.31
1176.6	2381.82	3994.38	4262.93	1223.7	2811.99	5961.84	11219.4	759.832	3091.02	4045.85	5201.21	1042.1	2167.82	3126.63	4759.17	1167.01	1936.3	4576.69	10865.7	2100.32	1770.11	4037.16	6294.81	1072.02	2370.37	3127.45	11519.3	738.506	3887.77	3964.26	6865.92	1020.54	3012.75	5636.92	5863.94	1298.44	4538.37	8741.74	7767.71	1258.32	7971.29	23017	33812.4	651.599	1485.06	5292.29	12051.2	650.692	1902.87
1095.49	2968.05	3400.61	7054.16	621.098	4101.99	3173.65	8551.12	768.506	2513.17	4892.93	9048.07	1011.62	2153.04	3880.03	3729.64	1253.05	2559.45	4020.95	9438.01	756.755	1695.9	3748.28	4071.57	959.058	1936.23	2714.86	6541.59	766.339	3812.11	4341.76	5391.17	975.036	5191.05	5711.78	4154.13	629.287	2609.22	8564.5	19032.3	675.305	9579.03	23280.5	19133.2	819.175	1306.06	2924.13	6236.95	1008.05	1667.26
992.398	3851.47	3301.36	20012.2	717.525	3111.03	5649.59	7720.27	1078.68	2775.12	4361.05	9017.55	929.737	2261.96	4685.31	9648.31	1354.62	3141.67	3783.83	8109.69	769.815	2202.35	3010.12	4611.05	1446.24	2061.26	4515.7	4853.92	900.144	3867.77	9272.56	7668.34	657.247	2197.56	5373.53	4453.14	786.752	3560.04	3222.44	9314.83	1192.13	8290.13	20996.2	11914.9	1284.49	1702.78	2524.81	4757.09	1088.48	2173.81
1789.54	2522.07	6662.16	5732.73	907.473	3125.04	5303.51	8411.37	763.475	4611.21	5115.16	6257.52	1023.25	1668.06	3906.75	4141.39	1224.92	2891.58	7716.54	4914.66	1251.83	1228.63	5495.19	3738.44	870.676	1915.96	4473.67	4884.1	1142.6	4592.27	3994.58	5673.63	769.436	3050.78	3445.86	6236.14	1230.47	3314.22	3204.38	4974.34	1145.03	7418.15	16252.5	14704	1360.62	1387.38	2701.22	4493.64	735.853	2120.51
819.847	2451.13	3423.33	6420.14	788.855	3665.82	2931.91	6229.2	649.327	4138.14	4192.61	7719.41	1127.44	3173.3	4193.25	4603.74	961.485	1488.54	8051.96	6327.75	805.771	1350.48	3409	6830.31	1288.01	2552.31	2890.54	4816.64	1349.19	5595.7	4262.18	10735.1	1158.01	1765.42	3466.55	10174.3	929.016	3186.3	8472.42	7338.33	799.419	5067.02	25647	16605.1	1370.49	1875.55	5727.22	9560.42	1099.52	2113.25
1041.07	1556.8	8222.66	8739.42	1041.68	2603.01	4207.93	10421.3	878.838	2704.34	3026.66	5627.79	1455.9	4366.9	2758.25	4201.27	1496.76	2936.34	4934.58	9845.4	1044.55	1289.79	4584.47	5544.52	706.198	1875.22	2982.8	4994.04	945.708	2853	3879.52	10436.6	1206.16	2066.6	11125.8	4568.7	901.767	5092.52	3760.52	5482.02	931.807	12561	21398.5	13529.6	892.701	2936.36	2735.78	5241.64	1286.88	1502.93
765.721	1721.7	2945.79	11895.5	1139.16	4795.48	7034.43	6327.22	1038.61	3431.56	4232.68	7917	616.996	3420.04	4684.99	4399.75	1187.29	3218.22	3836.62	6192.93	1015.82	951.744	2457.57	4673.14	1721.95	3403.59	4390.23	3659.04	724.486	2217.17	2890.52	6445.33	1002.48	1695.36	2567.12	7935.11	678.333	1740.43	3801.53	5856.9	682.943	8405.98	11758.4	26258.6	798.65	2218.5	2784.88	2989.87	1138.32	1855.25
751.71	2370.17	2961.71	3864.59	1457.77	5177.75	5146.05	8984.65	1356.07	3209.86	6999.3	7690.79	589.965	2815.77	3074.92	9141.95	928.236	2549.04	5221.21	4885.43	763.055	1267.2	4422.98	3524.09	775.611	1955.19	2938.83	4920.11	1375.99	3073.39	6259.98	5949.07	740.305	2396.43	5312.62	8061.98	744.016	3268.62	5641.2	9686.55	2133.48	8103.67	15806.4	14373.6	851.651	1900.24	2159.79	5570.81	1283.72	1701.01
1123.66	2945.94	2166.2	2361.47	962.424	3881.13	5941.51	12106.8	1415.05	3511.89	4392.98	5507.92	605.838	2617.43	4864.77	5791.99	862.468	3115.91	5376.86	5270.9	1266.28	1567.13	3667	2689.59	977.813	2131.31	4407.91	3154.4	1184.25	2717.75	2744.56	5306.85	845.513	2075.75	6929.5	4572.32	1149.58	2313.22	4794.22	6928.47	570.286	7647.29	21546.1	29203.6	916.603	1448.95	2220.31	8018.47	973.673	2393.01
1229.55	4770.86	5906.61	4435.05	1270.73	4465.25	6047.71	8216.4	868.429	3404.33	4505.39	4915.66	742.721	2485.9	3705.27	6236.44	1143.08	2086.11	4949.19	7505.17	956.814	2311.14	3321.88	6698.63	2494.76	1750.84	2468.89	3618.3	1153.94	2380.45	7162.39	6825.1	828.901	2002.07	2984.57	5789.3	764.953	5016.51	2506.82	9917.71	954.084	6747.97	10374	14536.6	861.004	1676.02	3916.09	4568.47	543.768	3545.85
1213.77	2077.13	5079.99	6212.05	1126.48	3860.8	4706.19	9962.39	1109.91	3309.43	3507.72	5238.33	1151.96	2039.73	3960.97	4630.62	893.708	3048.5	6362.09	5989.41	766.435	1725.71	2520.87	3993.67	1060.37	1476.42	2337.82	6227.73	864.889	6007.21	3098.34	5242.52	1089.39	1957.54	4007.76	5382.68	872.512	6377.77	4965.47	8206.26	1075.65	6039.56	13280.1	26325.5	879.451	1057.16	2819.44	6272.55	868.956	2733.34
1237.81	4989.28	4821.45	9261.65	2218.09	2207.78	5013.95	10024.7	755.148	3437.45	5488.31	6125.67	797.412	3977.31	2764.7	5101.61	814.239	2410.38	5093.15	4669.13	906.415	1333.27	5960.77	5589.38	891.586	2592.4	3835.16	6615.97	1022.2	2027.9	5193.25	8289.53	1333.27	2947.99	3854.16	7816.9	1044.89	4759.52	3964.73	7809.57	760.594	19788.8	12305.1	13411.9	641.986	1518.32	3314.11	5348.4	2199.05	1815.19
743.746	2154.1	3563.88	2213.39	1015	2975.25	6134.36	7688.03	1486.35	2675.2	4743.58	7440.46	621.554	1686.76	5207.07	4654.81	780.076	3801.18	5858.24	10456.3	808.383	1145.2	3867.83	3620.44	738.964	2115.36	2243.4	10326.5	1170.64	5318.39	6472.55	8836.29	1681.4	1980.64	8177.07	3687.56	1178.55	2238.06	5952.13	9664.17	1172.4	6896.88	14571.6	14483.7	1408.68	2413.1	2430.76	5933.76	520.743	1258.8
815.57	2400.4	2498.77	9057.69	1096.63	3751.95	2376.6	7120.57	1322.42	2964.73	3649.97	5069.37	1358.77	2730.12	3968.36	7652.26	742.625	4591.31	5454.5	3368.02	1094.49	1640.42	5027.62	17991.8	878.436	1449.68	2624.54	4545.66	1056.83	2446.02	3742.84	5915.47	713.101	2930.89	4398.98	4705.46	1146.71	1961.86	5496.65	12558.2	665.758	6749.25	14844	19961.3	1059.24	1201.35	12564.6	6772.68	1065.14	1976.68
850.375	2480.78	3623.76	4046	1292.13	2755.18	6712.13	6037.15	1053.36	5405.91	3304.75	6095.13	820.357	1923.12	4249.67	8793.06	729.289	2075.88	3467.59	5035.42	1029.8	1165.17	4156.23	4963.84	704.042	3050.27	2580.12	3884.52	2084.81	2782.9	2660.23	6826.54	1060.26	2594.09	4449.3	5731.28	1315.36	3756.51	4303.76	6923.02	843.973	10677.6	12124.3	15877.6	865.681	1519.1	5656.81	3939.74	824.799	1524.06
723.689	2212.51	3814.45	8044.79	824.784	4442.52	4215.85	8545.3	738.495	4064.58	5028.77	8877.73	999.201	2297.79	4067.52	5868.38	627.897	3109.71	4546.36	6466.96	803.312	1075.59	4532.38	7653.28	992.471	2925.25	4167.78	4286.34	776.647	2475.29	3826.12	7344.24	962.999	5128.7	3142.27	5340.56	812.279	4643.06	4135.12	6508.57	996.728	7443.02	17903.5	18304.5	872.436	1703.56	4089.38	7643.03	725.129	2399.96
1272.02	4705.52	3116.57	10607.8	1079.72	2857.68	4213.21	5808.62	840.326	2633.22	12056.6	6166.61	999.829	1728.56	3401.02	4578.75	1128.46	4073.2	5127.86	7578.25	950.207	1566.22	2645.95	5692.64	819.155	5629.75	2876.75	6166.51	1317.23	2610.96	2930.93	3027.83	544.094	2208.64	4367.2	5454.42	1051.49	3274.36	4735.43	12256.7	1041.92	13331.7	15837.5	13713.6	971.942	1446.35	2992.21	6624.32	854.132	1862.82
814.832	1675.83	5021.58	3935.82	941.025	2565.5	3284.08	10553.1	726.698	5614.44	5346.06	6200.09	906.164	1784.2	3964.9	13887.1	1368.88	2034.77	5228.52	7577.33	601.87	1088.8	4393.79	2462.48	1326.17	3705.6	3871.8	3487.88	1160.33	1981.93	6229.06	7390.41	1292.59	2634.77	4404.28	2917.16	618.388	4079.19	4056.51	7345.5	913.985	8758.61	11578.2	16181.2	636.79	2359.32	2379.84	3748.77	870.849	1245.56
1178.08	2415.59	2702	4858.9	1312.2	1995.12	4495.62	11755.1	1099.5	3582.49	4712.18	6804.14	1215.14	2780.73	3876.11	12772.7	624.426	5095.89	3448.59	5047.29	1064.22	1293.47	2481.08	3276.86	1024.81	2407.02	3214.11	5912.14	1178.27	2032.85	2527.87	4536.6	534.464	1886.51	5443.59	5140.98	776.14	3632.89	7033.45	13567.5	1533.28	9248.06	16355.6	41534.1	610.549	2968.06	2572.36	4477.02	1050.32	1826.54
1188.25	1527.46	2402.91	4298.19	827.954	2707.89	4871.03	8269.24	852.296	3849.99	4675.4	8177.22	836.072	1995.41	4651.83	4455.07	750.663	2109.67	4251.69	4871.37	2081.12	4235.67	2754.89	3789.46	691.97	4839.48	3274.68	6242.39	1076.83	2712.8	6305.55	4367.94	917.497	4001.99	2773.19	4067.7	862.76	2532.34	3815.02	6849.01	1183.22	7049.04	8904.36	32929.6	699.923	1314.63	2485.58	4308.67	886.619	1592.19
917.037	1686.3	2911.72	4027.41	931.514	3274.31	6075.18	6579.77	1192.49	3681.02	3100.4	7511.06	1067.57	1901.59	2426.81	4592.89	901.563	5124.75	5230.16	8872.4	1098.64	1897.8	11177.6	2793.62	972.208	2593.06	3246.66	4730.83	1181.98	2437.97	4310.63	2929.07	725.379	5074.28	6838.49	4383.08	1092.79	2071.43	8394.69	10921	663.849	8959.08	15519.3	14522.6	1065.47	1170.18	2889.59	3811.91	591.395	1537.94
862.616	2496.85	2643.3	4760.83	778.287	3833.05	4182.57	15605.1	1220.58	2570.42	5833.36	10248	1387.85	4930.16	3360	3646.81	918.736	2780.14	3959.39	9404.76	1549	1133.98	4016.41	3959.09	942.891	3448.64	3944.88	4178.34	1277.03	4994.49	3148.86	4793.07	770.881	2068.52	4084.08	3989.47	1076.16	2444.86	7785.78	5948.68	975.724	10265.8	14469.1	16513.5	558.068	1150.17	1921.03	4067.81	694.85	1563.81
898.454	2293.63	3687.17	7052.09	863.355	5203.37	5085.28	6096.58	885.604	3112.71	6344.08	16511.6	1061.44	4737.01	4576.55	6496.85	728.01	3200.69	3731.94	6173.93	1479.86	1322.36	3898.56	3791.31	856.879	1685.73	3559.23	4168.85	972.098	2942.89	2647.45	5168.92	806.752	1938.28	4531.39	7468.54	992.69	2270.78	4173.26	7694.28	642.208	13716.8	20096.2	16999.1	1002.34	1210.19	2567.43	5929.87	768.971	1695.02
694.193	2198.64	3310.65	5175.85	1067.57	3244.18	8356.95	7186.08	1153.11	3025.63	4928.68	7425.71	975.313	5519.02	6915.36	3762.8	1130.29	3662.89	5655.64	4897.12	609.091	2596.63	1844.02	5650.23	781.215	1493.01	2835.58	9380.19	1304.03	2529.93	3425.13	5649.3	683.248	2936.66	4189.29	3284.8	912.667	3631.16	6867.36	25657.6	1109.38	8006.28	11823.2	15422.6	1152.77	1194.34	1604.06	2608.21	896.397	1589.04
818.667	1805.32	2228.73	12041.3	910.644	3491.99	4519.93	9016.08	627.816	3108.2	4982.98	6002.68	1880.53	2247.49	2801.62	4566.49	819.171	1816.47	3395.79	7591.76	635.828	1235.08	3227.54	6212.92	1402.91	1988.6	2306.35	5642.04	1549.58	2981.03	3958.7	4876.78	860.68	2027.6	3027.19	4451.95	644.488	2479.28	10683.8	5636.9	749.137	7520.63	23209.3	15311.8	1056.64	1834.25	3018.97	6321.39	1947.35	1456.25
1138.11	2286.69	3464.48	4781.63	1160.3	3361.74	6058.81	17310.2	998.538	2496.52	6475.22	5508.44	1214.03	2788.43	4781.95	4080.88	2032.95	3059.65	4396.38	11697.7	703.129	1409.8	3147.64	6133.18	843.514	2779.95	2780.82	4093.84	1396.19	3577.9	3930.86	8127.07	947.591	2091.87	3127.82	6893.63	520.295	1462.79	8281.98	6951.71	872.614	8965.44	20066.9	17075.5	1089.9	2494.42	3616.53	4041.57	686.649	1510.82
1295.63	2411.02	3185.44	3850.13	1435.84	4497.48	4421.38	5784.84	756.71	3519	5784.27	6748.46	881.176	5896.83	3407.63	5217.91	650.733	4041.79	4692.88	7446.35	956.354	1083.58	2959.72	4365.82	1331.34	2778.88	3686.2	5747.45	676.654	2207.68	3960.97	3894.16	726.342	1518.17	4151.49	3787.48	913.814	1812.71	3760.81	6797.97	1061.01	11776.8	11572.5	24913.1	675.761	1421.93	2743.05	5154.86	1214.65	1199.19
662.042	1939.67	3873.88	8139.77	972.991	3547.46	3534.26	7769.4	1315.31	2419.32	4142.3	7899.48	816.113	2630.02	3375.4	7259.05	633.378	1726.21	6145.79	11137	762.44	1695.44	2146.42	3390.87	890.939	1966.62	3250.32	4955.89	739.124	2432.41	2658.99	5043.99	1249.73	1790.21	5411.81	4578.33	583.969	2400.41	4753.78	7293.02	803.874	15044.5	18929.6	13156.7	741.752	1104.7	2460.65	8496.51	1068.93	2938.99
962.461	2300.41	3254.02	9944.37	930.457	3716.81	6340.43	7704.15	1099.33	3499.92	6368.72	6305.57	705.632	3092.52	5920.56	3079.49	786.287	2952.97	4434.38	5650.9	1008.14	1907.02	4080.94	3714.63	941.382	1683.15	2976.11	3961.69	1305.89	2497.76	3212.15	6614.18	1055.93	2291.94	3083.03	2767.65	719.636	4960.29	3944.94	10448.1	1047.01	14166.1	32892	24771.2	749.027	3095.1	3073.79	4296.97	1082.49	1223.16
1167.6	1825.96	4800.65	7852.48	810.254	2468.28	6396.7	6189.31	953.78	4007.68	5862.68	7386.16	1309.43	2154.3	3850.02	5084.33	1072.38	5573.61	5126.77	7158.25	1030.11	2157.02	4424.98	5341.69	827.993	1613.53	3253.34	5915.6	1681.13	5297.77	4565.67	8490.96	742.954	4682.82	3739.33	6653.6	935.612	3056.38	6736.59	8983.84	689.944	10030.3	12973.4	22257.1	937.128	1287.35	2173.04	12066.5	861.071	1703.85
1239.87	2254.98	2752.73	4702.57	997.032	3159.65	6500.25	7526.61	1004.78	2363.8	4364.87	5689.03	997.157	2861.34	3461.36	7573.84	867.766	5010.57	4774.72	5644.49	1104.78	999.07	2393.65	4222	754.485	2253.54	2846.35	4536.62	976.221	4437.01	4441.97	5831.15	892.7	2565.42	2913.8	9792.26	2538.66	2007.75	6862.21	7904.81	994.182	7311.88	13117.9	16418	961.29	961.81	2117.96	7484.81	2084.23	2304.7
684.754	2176.52	4809.8	5664.45	692.163	2977.89	5669.93	13423.5	1428.76	2699.31	5119.33	8285.64	732.192	2403.08	5410.1	6506.59	907.227	2203.95	3988.81	10809.1	850.946	1162.86	4503.81	3626.89	874.771	1622.57	4157.64	4869.23	1769.36	4398.87	3992.92	5038	806.752	3128.07	3227.97	8212.22	929.016	4126.78	9063.86	8038.47	905.711	6109.57	13019.2	12748.7	992.727	925.437	3729.03	8998.45	822.276	2616.02
895.209	2119.45	5156.96	6029.32	782.514	4749.5	3413.26	10709.2	1042.6	2328.59	6764.42	6301.06	979.084	2102.91	4792.02	8206.39	752.49	4681.73	4855.28	5725.61	590.345	1801.15	3764.57	3977.08	1200.71	2090.57	3170.12	5030.05	1362.79	5340.04	3759.94	5703.74	1045.82	2253.42	3125.66	9811.75	740.86	2014.07	6361.71	9070.45	1215.68	6740.32	12925	16990.2	2133.81	1816.32	2851.91	1892.96	664.255	2046.7
1201.38	2573.1	3585.71	1713.58	1012.09	3797.91	5192.8	12522.9	968.179	5477.04	6847.86	6792.18	622.497	2622.31	3293.22	6714.66	1293.61	2042.63	5974.62	6814.62	582.202	1563.14	4877.03	4584.78	853.861	1928.24	2077	8783.07	721.806	2887.23	4740.09	6453.99	884.996	2111.86	2705.3	6567.17	928.442	1927.73	5924.3	8651.12	721.132	9472.75	26305.7	15173	605.613	1287.09	3121.59	5507.15	920.053	3509.89
977.504	2034.36	1854.13	6339.76	853.58	5137.07	3765.43	4064.22	1054.05	2269.61	6397	6126.2	578.336	1976.25	4866.2	5950.26	1179.25	4042.14	5881.99	6728.02	1135.36	3087.72	3097.86	6193.09	1283.92	3353.14	2372.53	5088.25	797.677	2705.38	2743.93	11325.2	2191.31	1752.66	3924.22	5352.84	1230.75	2162.93	6833.82	8307.5	856.702	8725.5	17731.1	15295.9	914.005	1215.64	2843.09	7870.11	748.785	2086.13
897.717	2994.01	3556.65	6919.07	782.778	3575.99	4703.01	7330.59	1237.59	2751.18	6905.8	6578.62	1147.72	6906.55	3262.25	6138.37	1108.37	2383.34	3969.07	6141.77	1230.78	1321.13	3812.35	5589.08	771.946	1903.02	2831.05	3325.77	850.25	3305.34	3710.25	8092.22	1017.65	1882.91	3848.86	4442.07	1170.23	3395.12	5195.78	10589.7	1018.37	8680.95	14378.7	19055.6	692.389	1110.42	3221.1	2936.09	830.476	1612.06
945.943	1810.62	3584.96	3515.95	1427.39	2510.02	4634.33	4987.27	1297.79	2360.33	6092.19	14168.8	1029.22	2376.84	2499.57	4867.45	891.881	2936.34	5039.98	3889.97	851.099	1767.2	3031.16	6483.2	863.131	2548	1996.37	5848.77	812.727	6291.73	2294.27	7207.13	718.879	3970.21	5573.11	5501.13	971.465	1855.16	5314.22	16434	1222.04	12393.5	12077.2	18324.3	1050.92	1117.95	2920.24	5419.6	1646.76	1349.64
951.99	1910.61	3866.95	6989.42	1084.74	2218.35	5213.94	10573.2	1023.69	2900.9	6923.15	10787.4	635.226	2332.99	4286.29	4517.15	824.286	1981.79	6609.64	5570.33	725.716	2115.69	2024.11	1722.33	824.76	3653.43	3822.44	9112.67	970.448	2464.77	3801.38	7227.33	1149.1	2787.64	2314.57	9525.98	805.682	1991.69	4176.12	7513.59	860.521	5119.22	13518.8	16278	707.718	1272.28	2421.67	5905.18	813.76	1624.05
1170.55	1925.8	5727.57	4888.11	997.56	3217.5	5696.61	7825.41	1284.26	2820.75	5020.27	13384	927.223	4830.2	4179.26	7660.28	567.976	2343.33	5667.34	5222.12	986.931	1488.16	2414.09	2896.26	893.31	2251.39	5175.98	12507.2	1120.13	3551.71	4784.82	7636.38	998.871	2223.33	3753.29	4815.48	816.008	1677.05	5533.64	6600.91	686.762	7470.35	13093.7	34128.1	1009.35	1416.21	2912.97	4087.04	840.885	3044.35
712.038	1625.83	3535.56	6215.88	791.761	3350.12	3039.18	8827.46	823.499	2606.16	5981.16	5282.92	879.604	4006.55	3905.5	3652.79	1766.96	2610.61	3163.78	6231.29	895.352	1223.72	1991.53	10424	1101.33	2018.78	4480.99	16236.1	1069.62	2602.09	3826.95	5752.59	1426.92	3118.68	4306.29	3898.22	1233.62	2937.64	5258.29	6903.51	1173.03	8573.39	9474.03	17247.3	1129.13	2752.66	3675.24	14312.3	629.244	2001.6
1163.92	1934.07	4316.92	2989.88	1276.27	3530.04	5443	26327.8	1025.25	3398.43	9534.86	18694.6	777.138	3487.14	2956.75	4664.72	807.296	2738.3	4751.89	6844.4	1265.36	2132.74	2318.36	3573.57	1160.4	2135.84	3378.15	7669.01	897.67	2763.53	5367.26	4691.02	1176.3	2051.91	6193.52	4705.93	1204.94	1685.65	3869.22	10770.2	947.719	7232.34	20478.8	31991.4	1023.38	2616.01	2391.28	27257.2	999.536	1522.17
916.004	2234.34	3889.37	6849.16	1164.26	4709.88	5485	9590.43	690.441	3780.6	4359.49	7633.89	962.583	2288.04	4357.31	7564.41	842.921	3574.28	3400.37	5077.26	962.346	1278.11	2592.02	3180.67	1089.48	1865.52	2913.6	8399.78	519.552	2833.21	4694.94	6969.82	861.402	4730.49	4173.63	5365.1	761.798	2490.19	4209.69	7003.33	906.348	10647.7	18338.9	27129.9	1130.69	1523.52	1912.45	5092.5	963.58	2042.6
996.971	2330.2	3588.36	6038.17	898.755	4178.33	3139.84	6492.59	819.682	3099.87	3742.95	5062.94	928.637	2627.34	3330.94	3828.96	1241.18	2754.56	4728.32	4414.82	698.519	1331.42	4733.22	3043.92	1050.24	2977.42	3830.63	3327.49	618.102	3311.32	4134.97	5979.38	631.246	2429.89	3048.86	4315.67	958.558	2745.17	10756.1	8292.02	880.252	12251.6	11862.1	14687.4	695.766	1202.91	3094.05	10863.1	1146.2	2401.55
1282.49	5420.95	5360.78	3651.18	990.427	2505	4424.29	11882.2	890.808	5079.6	6598.57	5763.79	955.197	3181.64	4204.09	7552.78	1443.97	5105.03	6111.45	5566.31	717.88	1814.37	5434.19	11851	724.521	1658.58	2791.16	6746.6	939.935	2421.68	3994.77	3819.32	1142.36	3042.59	3698.64	5217.05	1068.12	2746.03	5453.06	12452.7	1407.26	12368.7	15921.6	19067	1431.54	916.863	2384.78	3134.84	689.803	4478.51
1055.82	3904.7	3965.47	8590.32	1144.45	2473.56	5166.91	7487.25	934.004	2358.77	5423.26	6629.46	1014.13	4420.18	2961.62	4691.44	853.516	1699.91	5774.39	6075.45	728.636	1333.73	2839.4	4016.25	1159.54	1316.68	2846.14	4713.17	1189.2	3488	3953.34	6205.34	978.888	2133.04	2893.81	7301.7	734.837	2968.9	4765.54	8376.63	1255.78	8218.88	31759.7	18988.1	1338.01	2333.34	4004.69	5818.92	993.859	1545.51
725.016	1511.09	12035.4	5070.99	936.534	2737.48	5282.62	8517.04	762.608	3665.93	4684.25	8228.22	771.009	2522.04	2546.25	3813.25	992.907	3314.87	5490.67	5022.08	757.216	1055.15	2861.69	4317.88	1067.27	1776.92	5958.49	8197.15	896.433	1764.62	2785.37	5107.28	1007.3	3172.35	1735.08	5386.78	1143.84	4195.35	3400.27	7883.59	949.628	9419.91	10932.8	36222.1	1020.79	990.649	7477.28	8322.7	685.387	2528.64
1031.34	1699.57	5297.07	4042.9	1132.82	2865.07	4917.27	9656.21	843.102	4583.98	5780.45	9309.51	1002.5	2610.05	4580.79	5152.53	930.063	6705.19	4870.08	5392.39	863.392	1953.58	4338.93	4340.16	783.155	2714.42	2512.64	6922.08	1404.65	2805.78	4488.76	4297.65	880.422	2901.28	4107.67	4678.25	623.837	3642.64	4722.81	8446.32	1281.23	8386.89	12147.2	16009.4	652.638	1156.67	2344.25	6808.79	703.681	1649.91
743.451	3050.79	3582.46	10038	891.094	4640.92	4178.6	21171.8	774.058	3376.57	6033.55	5647.91	1137.5	2776.8	2512.15	16591	927.322	3025.86	5745.89	4722.66	1353.71	1488.31	6241.34	9282.04	722.797	2502.52	2867.69	5186.33	1084.25	2054.49	3637.9	15251.3	764.862	2200.45	2157.36	8022.02	803.961	2815.45	3675.04	6765.27	1205.49	7991.63	13832.6	12914.2	755.003	1395.69	2403.49	8760.47	962.318	1648.34
1018.94	3944.23	3574.49	4120.32	795.459	2658.76	5315.92	14792.5	846.224	2391.22	4064.93	6274.16	995.272	2201.6	3634.09	4411.86	852.42	2163.21	3152.27	18973.9	612.626	1430.07	2453.73	6823.85	893.095	1835.76	2040.55	5105.06	1134.97	2978.35	3496.25	5574.46	902.33	2074.78	3749.68	3677.93	753.194	3242.81	10187.6	14680.1	689.944	10422.4	13986.7	31248.6	780.464	1972.73	2307.88	5887.25	862.333	2507.83
1339.13	1909.58	5221.85	6402	1037.72	3871.61	3511.54	10584.6	1088.05	3854.15	5460.04	4425.42	1674.65	4012.52	3074.14	5315.19	800.537	3657.77	7303.11	4585.27	835.58	3927.75	3281.93	3741.21	1031.06	4917.09	3215.39	5858.46	1171.05	2773.63	4408.77	4279.29	1698.01	1568.48	4937.29	2448.67	1293.28	2903.78	4476.71	7095.68	871.341	7889.19	14590	19230	743.051	937.388	4295.15	4198.5	1150.62	1415.88
1288.98	2011.49	2550.97	14080	1027.15	4076.9	5232.16	10802.8	1435.87	3478.23	6322.74	6578.8	727.006	2330.47	2659.24	4449.73	638.859	3224.07	5294.47	5290.82	879.526	854.172	3807.28	4409.3	751.898	2148.55	3235.45	5540.08	1018.49	1950.17	4611.84	10980.5	1020.78	1653.47	3728.49	13154.8	801.667	2953.97	4762.67	8396.12	1012.64	8216.32	10443.4	17772.4	1072.75	1208.37	2525.6	7092.5	607.796	2362.74
1235.74	3536.44	6267.64	4906.54	1103.5	3398.48	5293.19	7333.49	682.982	3917.65	4657.53	6255.43	1519.23	5805.52	2963.34	3915.24	914.169	2121.74	2736.11	3217.5	598.028	1586.35	5672.82	3058.98	563.061	1943.33	2718.3	3709.48	949.213	2938.77	3737.89	9645.93	641.598	2764.53	4533.56	4896.12	1253.12	1944.94	5230.48	8829.81	924.806	8729.94	13236.2	13526.5	921.799	1068.33	2130.43	4480.65	681.287	2267.17
1017.02	2383	3622.43	9110.05	885.546	2878.55	4247.29	7105.25	1128.99	2142.97	4846.62	6871.28	994.329	2991.63	3300.44	8526.83	1289.96	2989.5	12426.4	6479.19	722.182	1517.2	2295.93	6612.43	1197.26	3503.18	2424.26	5758.45	1172.91	4030.65	3820.77	11167.9	1449.55	2682.44	3723.43	3581.63	775.279	7477.15	5225.31	7310.5	814.058	9273.52	17380.4	14484.4	2509.75	1351.52	2289.69	8627.18	500.241	1880.16
561.902	5710.61	3720.2	9497.33	948.158	3603.74	3886.68	7873.76	957.944	3768.8	4050.01	5405.57	745.393	2694.29	2931.44	4510.07	2098.17	2624.85	4659.81	7127.19	1427.93	3157.32	6516.7	5358.89	1094.43	2734.68	2416.72	5326.23	720.156	1869.77	4914.29	5689.71	1059.3	1560.54	4485.89	4178.69	1910.81	4557.31	2894.32	12102.4	1153.94	11603.7	14762.5	23775.7	639.908	1262.41	4512.35	12245.8	835.207	1561.91
1170.85	2515.73	9901.91	5336.45	950.8	3280.9	3266.9	10226.6	707.442	2693.58	5289.16	6706.3	734.235	3346.18	3889.46	6231.57	1019.4	2093.23	5146.49	8773.39	1631.06	3044.38	4223.22	9340.42	986.004	2388.48	2944.65	4293.88	1171.88	3319.57	6162.88	6376.88	694.804	3371.47	4998.69	4795.98	1214.69	2435.7	4516.86	6416.78	998.637	9730.5	12094.4	9369.63	891.922	1896.34	2570.03	4732.66	1282.46	1361.31
1081.48	1803.1	5661.65	4246.27	955.819	2218.09	5019.5	7208.79	695.646	2969.76	4277.61	5944.91	1595.3	1982.68	2542.63	4278.58	1345.49	3488.06	3775.42	4536.68	1115.23	878.45	4385.65	4861.2	1005.41	2649.97	2144.02	6555.61	1163.63	2975.67	2887.63	7288.57	1351.81	2698.08	5671.58	5095.94	704.147	3539.96	3816.45	5673.04	1122.75	13532.2	16206.7	12789.4	1031.18	1129.65	3141.87	5224.74	875.895	3914.56
1094.31	1536.45	10131.9	5165.23	676.048	3227.54	4250.2	10393	1397.02	3749.89	5243.71	5909.52	895.006	4444.86	5079.61	4986.26	1838.21	2668.88	4590.76	6212.84	762.286	1840.95	3816.81	4414.99	627.3	3071.18	5796.6	5797.47	1307.33	2146.45	3731.49	9205.13	1157.52	3640.62	4095.15	7574.47	1266.89	3269.77	4155.47	5530.5	1040.65	9073.64	28492.1	12014.8	722.527	1450.77	2480.38	5948.56	809.975	1680.19
854.947	1987.89	5270.23	4359.09	858.071	3301.77	9139.98	6940.39	977.373	3081.31	3631.59	9869.15	832.772	1837.79	4357.79	7318.77	976.831	2501.18	3700.7	6039.65	2046.54	1292.71	4947.72	4030.85	744.353	2445.82	1774.77	5425.17	1097.24	2312.01	4108.37	7423.81	689.507	2392.33	6298.98	16005	760.364	3579.24	4733.14	8841.86	1094.11	7927.98	40172.7	12988	907.51	1770.08	3579.11	7328.4	780.641	1546.14
865.418	1915.78	2455.26	5707.51	998.353	1913.49	6368.69	7442.34	742.485	2998.91	6315.62	8277.66	1054.68	2698.85	3891.19	4371.62	1103.43	3590.72	6091.54	4228.48	1523.8	1559.45	2829.42	3866.6	729.479	3979.59	2105.22	7326.48	2378.8	2369.53	3431.52	12198.1	553.002	2848.55	5165.76	5089.93	1042.02	5579.53	4796.24	14180.2	1467.72	6346.35	14385.7	19967.7	1028.58	1319.83	3553.91	9173.83	1219.38	1803.83
1178.67	1620.22	4680.02	4824.4	940.232	2726.12	3830.67	6989.79	892.022	2463.91	4176.31	9512.82	1063.01	2702.62	5367.67	3545.45	753.952	3162.14	3699.42	9850.33	811.149	2473.39	3908.23	3655.63	769.359	2228.53	7140.23	6719.23	736.032	3010.72	3961.57	7693.29	910.275	2971.82	3565.5	5027.1	768.395	3022.52	5486.9	7861.49	1260.23	11734.1	13789.3	27033.9	809.303	2134.07	2454.14	5954.28	889.458	1819.92
900.076	2070.63	2769.4	3217.15	841.956	5376.95	3521.31	11819.9	1080.59	3242.82	5845.85	11530.9	1029.06	3574.37	4127.24	10394.2	1133.03	2467.37	4784.59	7707.77	1209.73	1259.51	2657.78	3865.52	1044.64	2133.25	3571.51	6406.66	887.774	2870.32	3729.85	8052.64	1251.9	3038.26	5574.55	12027.1	1021.66	5107.44	4202.23	7014.52	1031.73	7789.24	18487.2	21301.1	886.725	2642.77	4236.95	4688.25	981.243	1210.86
1292.81	3863.27	5337.34	6125.18	1122.52	3739.27	5962.38	9173.28	821.937	2661.32	5762.23	5673.07	1192.82	2951.24	2653.74	12666.7	955.821	1727.86	3988.25	6242.8	933.151	2203.42	2992.91	6173.13	1082.79	1805.38	2401.63	4478.62	1083.02	3697.07	3932.31	7868.33	1139.95	1600.26	3168.75	5041.78	1278.65	4189.03	5234.79	10366	730.043	8845.79	15617.9	15994.7	573.656	1541.44	3792.68	5319.06	978.719	1986.77
791.088	3409.17	2680.47	4815.1	1199.4	3471.38	4569.08	7735.32	1490.52	2540.59	5346.23	6418.68	1297.02	3188.39	5029.48	4520.76	1210.67	2982.2	3005.95	11211	1148.58	1653.49	3533.01	1805.92	1210.62	2020.95	4929.15	5003.75	733.764	2635.28	3456.87	3892.31	977.685	2082	2666.78	3987.78	627.279	2300.02	3342.05	9626.88	1911.99	12795.8	20812.9	18267.6	965.187	1815.01	3278.52	5295.94	1088.8	2048.59
731.063	1970.94	5768.57	8020.31	1421.31	2790.32	2870.89	21530.9	629.03	2758.99	3931.88	6643.33	1123.35	1851.62	3391.91	8793.06	1595.05	2061.27	3761.17	5340.33	1054.08	2048.7	3610.91	4068.04	705.12	3849.59	3772.21	5136.96	949.419	3442.85	2613.63	5856.5	1261.77	3079.92	3749.2	3849.59	699.271	2252.98	7449.05	7978.24	1010.73	10962.1	15284.5	16029.1	669.266	2131.73	5555.22	6134.86	912.798	1333.24
962.756	1879.65	3377.02	6347.13	704.58	4627.71	5064.68	6456.67	1280.44	3353.15	4817.65	6839.53	732.663	2567.62	5865.08	7798.73	988.523	1618.61	11830.7	4641.36	1100.48	1403.03	5003.65	1861.84	724.306	2563.53	3198.15	6373.45	920.761	3507.18	3283.48	3762	856.587	3021.17	3860.19	3050.3	922.705	3002.44	3710.62	6171.55	1045.74	7476.08	17608.8	26591.5	977.398	1170.18	3445.58	4778.13	732.384	2095.9
831.203	1396.64	3591.46	4578.4	818.443	2786.35	6269.89	8759.82	1173.41	2668.96	5016.11	10081.7	976.727	2347.28	3863.06	9250.7	835.613	3711.48	4746.22	9575.39	840.19	1403.34	4280.7	3460.02	699.084	2462.43	2830.83	4310.47	753.556	1993.47	4471.86	5796.51	549.15	3641.57	3014.67	7711.46	1535.07	1965.31	5671.32	11340.3	981.452	7206.88	14310.6	15497	1022.35	1388.67	4194.09	6414.14	1138.95	1463.82
619.715	2734.74	3517.72	6584.88	1100.59	4311.76	3304.68	10099.2	1153.97	3583.87	4594.9	7781.51	1256.31	3468.92	3431.2	6039.68	1147.64	1585.36	3921.38	4537.78	594.341	1201.59	2553.45	15995.7	1058.22	1635.94	2391.07	5737.11	825.098	2660.44	2757.95	5717.13	848.884	1595.45	2678.82	4768.28	750.612	3527.62	2975.78	5576.96	850.974	8375.44	14021	17608.2	911.927	1943.89	3110.95	5241.12	862.964	2207.24
1257.27	2277.11	3297.82	4429.3	1002.05	3509.95	4556.65	7982.59	1076.78	3441.97	4095.28	7699.98	721.662	2402.29	2948.89	3848.92	629.176	2562.92	6785.57	10815.1	643.664	1275.96	2676.22	5510.1	1764.42	2100.27	3039.5	4054.82	906.329	7086.32	4046.52	5188.92	1100.95	1919.74	3650.25	4332.53	1367.57	1946.67	4282.54	8222.6	771.414	6390.26	11941.6	22421.9	710.056	1806.97	2627.18	6843.35	1407.36	1877.01
1026.02	2370.46	2916.29	2910.1	1012.09	2474.34	3718.65	11386.1	860.623	2520.46	3819.8	6234.96	731.249	2580.51	2549.39	4555.49	779.711	2657.92	4784.04	4885.62	673.934	2408.4	4022.4	3519.34	676.665	1905.18	3279.85	3779.11	976.633	3967.77	3104.94	5838.15	1813.57	2036.98	3433.82	5016.5	1007.89	2576.51	5713.49	6994.44	940.718	6516.92	15199.8	14494.6	886.985	1373.09	2876.86	4667.97	947.809	1283.09
738.437	2808.04	4452.3	6905.65	707.486	4708.3	5443.26	6664.57	977.2	2233.18	3976.11	3849.47	1215.45	3405.74	5803.31	3648.23	1027.8	2777.76	5127.67	5939.73	577.438	2807.75	4474.3	3348.16	990.962	1925.67	2066.64	4681.47	819.737	5821.24	3889.83	4922.96	1076.87	2987.22	6567.89	5547.6	710.171	2777.58	2804.53	18760.7	536.553	11353.5	27668.4	27098.8	1396.47	1348.92	2930.11	4492.08	1171.44	1707.63
1038.86	2083.76	3904.12	7529.5	1081.04	2509.49	6917.93	10021.8	1066.37	3761.52	3051.82	14332.8	792.697	5347.72	5970.37	7972.39	538.928	2914.96	3825.66	9545.06	800.7	1216.95	4303.74	3139.81	1140.78	2808.19	2266.04	6006.99	1232.29	1956.77	4713.49	10274.1	1261.77	1750.98	3151.66	4454.84	907.791	2182.42	4485.89	9955.87	647.3	9557.37	28920.4	15346.8	950.119	899.716	3123.94	5693.18	723.867	1826.23
1025.87	1809.29	5188.83	4441.53	1000.2	3521.05	2906.83	8682.43	1214.17	4213.77	5140.67	9767.83	973.427	1951.88	4230.81	4867.61	756.327	2093.23	4448.81	9199.06	608.477	1028.57	3918.99	4208.32	978.89	2229.62	3127.01	8158.56	827.778	3905.51	3977.04	5582.7	1294.75	2867.81	3307.66	4599.29	972.326	1731.26	5991.12	11437.3	704.584	6521.36	13714.9	38187.5	552.872	1017.15	3423.23	4786.19	977.773	1897.83
1087.08	2309.4	3891.73	4479.44	974.576	2528.24	6142.82	5897.66	908.329	2704.69	5130.61	5729.62	1163.43	2322.3	6533.93	6919.91	728.193	3044.85	3790.22	9473.99	1198.52	1041.17	3751.81	2717.71	781.646	2530.32	5860.19	9024.07	1042.81	2307.47	3442.23	5863.51	827.698	2808.34	2982.4	5028.07	805.969	2301.45	4876.26	8071.74	909.53	12574.3	14612.3	15335.4	836.842	2172.78	2222.14	6410.78	718.821	1780.81
1321.58	1586.01	3765.63	10929.5	975.369	2966.52	4691.38	9085.3	1113.38	5994.52	5909.17	5222.72	1003.29	2937.73	4727.11	8552.93	1293.98	2256.74	5373.93	9975.66	782.262	1344.95	3840.01	2181.91	1022.43	1754.5	2516.96	4157	1109.82	2903.93	5071.81	8555.49	667.358	1789.74	3289.37	3252.29	673.171	2138.55	5744.75	6905.52	906.984	7234.86	10939.2	28593.3	844.636	1332.04	2369.97	11897.7	1100.15	1196.67
1144.9	2657.31	4083.01	6220.89	901.661	3575.99	4279.26	5003.92	814.478	2992.67	4071	6380.68	775.095	1921.23	3100.38	4946.81	919.284	1679.45	4140.07	7633.78	940.066	964.19	4930.19	3222.63	871.107	1711.82	3457.26	6943.2	716.858	3696.44	3370.69	5627.25	1027.04	2175.65	6070.74	4715.8	946.512	3057.81	8130.54	5792.36	864.977	11414	14586.8	16575.9	1236.43	1586.65	3018.97	5670.31	1066.09	2176.97
723.542	2602.16	3395.46	3152.41	836.408	4567.22	4244.91	6570.27	761.567	2630.62	3799.69	9343.16	1018.85	2209.14	2486.85	8283.56	1552.84	2082.45	4363.49	10997.1	977.404	1274.27	3558.67	4523.47	1432.87	3364.13	3313.7	5805.87	891.279	3169.89	5032.64	4679.06	1388.4	4108.63	4696.3	12373.6	542.953	4197.34	5024.26	7407.75	1120.84	8253.23	20797	13958	818.396	1723.83	3139.79	7621.46	1029.5	2102.21
1083.1	2985.31	3295.32	13731.4	769.833	3053.97	3632.27	9594.65	1356.6	3513.62	7365.51	18115.6	587.608	2453.37	2170.49	3272	763.086	2950.22	2605.49	8548.32	696.829	1556.69	2765.19	4370.59	699.946	2983.45	3075.71	8659.98	960.346	3068.66	9636.24	7502.37	986.592	2792.21	3122.52	5305.15	886.279	3310.21	7935.21	11916.6	773.96	8391.37	9589.19	22515.5	1371.01	1366.07	3730.32	5693.18	891.351	2141.64
1047.26	2456.44	4868.05	8678.96	954.762	4110.18	3244.98	14596.5	812.743	2412.73	5837	8973.83	785.782	2417.38	3187.13	4143.9	862.833	3301.72	13136.1	6686	867.387	3702.49	6745.95	3788.38	1716.57	2126.78	2681	7385.76	1305.06	2854.24	3380.38	6936.83	716.712	5318.65	2750.8	7618.05	796.791	2684.36	4520.89	9438.72	723.041	10408.4	18877.4	18869.1	908.549	1690.05	2677.33	11681	1212.75	2862.66
2226.08	2972.77	4150.71	11406.9	901.661	5145.25	7021.22	5859.88	746.475	4365.05	5348.32	6505.06	975.313	2851.45	2586.95	5710.59	1014.46	1934.85	4064.8	6282.63	1066.84	3434.36	2787.01	5795.74	1221.4	1995.93	2753.66	4654.31	1123.22	3984.25	3391.1	5815.05	1357.83	3500.5	6158.14	5019.87	1120.33	4274.22	3419.5	7865.23	1071.83	9782.06	11573.1	16675.1	598.338	1633.93	8915.07	3948.82	1945.45	1732.24
989.007	1705.47	2976.76	7239.84	1404.14	2013.88	6000.16	4515.18	806.324	3183.49	4594.04	5616.68	736.121	3414.53	3570.44	8739.63	1524.17	2301.68	3565.51	5909.04	1548.39	1589.56	3302.22	1856.94	693.479	1705.57	2086.47	4510.95	775.823	2277.36	3667.37	10531	618.727	3055.84	3870.29	10900.7	1123.77	5192.91	4073.72	6738.59	1083.29	11538.1	14642.8	16530	2494.42	1403.22	1606.39	7591.07	808.713	1604.18
1086.79	2264.43	4324.14	5908.38	957.933	3498.33	3880.07	7818.28	830.785	3642.17	6891.57	6474.71	611.967	2657.2	2735.46	10066	936.639	2369.27	3719.34	8636.19	569.756	1354.93	4610.59	6680.64	1031.27	4576.49	3469.13	5560.13	879.114	3864.69	3787.57	5290.36	833.716	2149.17	3517.6	3033.69	1359.53	2064.83	3950.97	7652.11	824.878	10173.5	15888.5	14919.1	1140.3	1669.53	2752.66	4557.82	683.18	2214.18
1084.13	2096	3362.86	5301.35	1298.47	4128.94	7858.69	15178.2	712.299	3914.87	5624.15	7976.33	2324.19	1477.11	4200.47	3172.05	665.531	1493.11	4403.14	6229.28	1326.82	1225.71	3144.11	8234.1	1110.82	1375.75	2926.33	4920.96	972.716	2512.81	3860.55	7142.19	1058.58	3227.02	4753.13	6326.9	1151.59	2840.97	5704.59	6991.57	775.869	13217.1	13502.9	21621.2	1361.39	1970.39	2107.57	3407.13	807.767	1030.13
1159.2	2229.32	4097.32	4421.18	872.601	2638.67	4392.59	10407.6	698.942	2264.23	4870.04	9209.58	1510.11	1749.47	2615.08	3178.96	946.504	2803.35	4088	6763.83	1351.1	1456.19	3049.45	3598.15	610.917	1670.65	2327.69	4769.21	680.159	2455.09	5847.02	6922.21	923.757	3026.22	3797.59	5041.78	981.791	2295.72	4662.29	9138.43	700.765	18929.6	27017.9	26904.7	922.319	1387.38	2882.32	5868.54	2505	1186.57
718.085	2056.63	4221.64	17414.7	1225.55	3443.12	4933.65	8415.34	918.044	2816.93	3747.47	6298.8	923.765	3323.86	3274.36	3465.14	528.515	3501.39	3447.13	6245	1038.25	1907.94	2809.14	3437.43	1010.36	2815.09	2663.98	10414.9	708.405	7375.79	3555.22	13567.5	991.889	3232.3	4160.64	5225.71	1013.91	1920.56	3580.39	7681.94	1204.86	12029.5	16202.2	19805.3	1254.09	1555.21	2172	4753.97	1097	1470.44
1106.99	1825.67	7573.3	12091.9	1145.24	4043.6	5123.87	15400.1	1295.88	2771.65	2769.4	5909.17	1100.73	3123.79	3812.14	3914.13	634.839	2294.37	3364.55	3846.67	972.18	1360.63	4017.34	4320.34	746.725	1880.61	1881.47	4229.21	679.747	5577.96	3629.03	4866.27	1113.95	4004.15	4386.7	4546.79	970.891	3480	5297.89	3540.23	551.192	7780.35	13061.9	29949	790.596	1477.79	2161.08	4751.63	649.115	1695.96
1079.86	5751.02	2569.27	3104.18	1581.94	3376.81	4483.21	10812.3	1001.49	4922.44	4480.23	10612.7	1200.2	3551.89	4628.26	9698.76	832.142	2842.62	5582.75	6989.44	620.308	1747.38	2800.84	2962.02	1096.16	2384.82	2666.13	5118.21	1253.73	2681.46	3242.45	6240.39	971.666	2459.02	2575.05	14428.9	889.721	1634.31	5210.7	10551.9	714.767	10903.5	15237.3	14136.2	633.412	1359.06	3320.61	3052.75	1616.48	1167.33
1360.07	2134.64	4257.92	5300.91	1000.2	4841.44	3941.1	9505.09	1000.79	2728.46	3365.29	12810.3	1193.29	1837.79	5572.77	7287.03	1528.36	3255.49	8739.41	8689.36	1968.49	1578.04	3053.29	3668.23	994.842	2543.91	2755.82	5330.76	903.649	2117.79	4708.33	8894.44	1155.84	2568.8	3849.83	5753.92	985.806	2544.96	5016.51	24019.6	1906.89	9471.47	8479.2	15362.7	1089.64	1064.95	5453.37	4605.09	983.135	2154.57
951.252	2738.42	2786.36	6401.12	1619.45	1841.37	3760.67	13880.5	1182.94	3446.48	7124.21	7361.36	675.93	2680.15	3813.25	4224.36	927.322	2986.03	3063.12	10589.1	698.673	1886.27	3134.89	3625.81	696.713	3177.68	3305.73	5814.28	1153.73	2368.29	6172.98	5626.62	748.009	2416.64	3003.36	5935.45	947.659	3102.56	11691.7	10890	1051.47	14950.9	16542.8	23416.1	1202.91	2360.87	2299.3	4591.6	711.251	1973.52
705.401	2590.94	3085.6	5104.17	701.41	3283.55	3574.15	10017.1	1097.94	2877.82	3855.71	5132.86	752.465	2227.06	2941.34	7230.77	963.86	2539.91	2945.29	6163.33	751.069	1559.61	3900.7	4277.78	686.15	2133.03	1947.01	9130.56	930.039	2859.8	6035.87	6960.97	1143.56	2307.59	5995.4	11016	571.349	3079.03	4364.57	8593.47	986.544	16292	18394.9	15350	1025.2	1826.71	2393.62	4757.61	909.014	3135.5
1248.72	2150.72	8713.77	7767.38	781.986	2856.9	3377.61	8360.9	1238.63	3176.2	4638.79	10368.2	788.297	2895.14	3110.6	14557.7	1136.32	2151.32	4022.23	4666.93	645.047	1936.37	3863.98	8227.8	931.034	5162.62	2609.87	7034.61	1367.33	2330.97	3477.49	8304.37	818.549	3087.38	3243.87	5664.6	1081.89	2839.53	4799.67	9443.9	979.543	7849.72	15446.7	29418.1	892.701	1537.54	1813.98	5511.82	1126.02	2647.57
835.48	2208.09	4159.56	5075.26	1232.68	3129.52	3847.06	7869.79	918.911	2220.34	4163.46	7775.45	1034.25	2424.77	2662.7	4190.89	1271.51	2014.68	5194.9	8400.34	757.216	1552.7	2551.76	4843.99	1021.36	1802.36	3778.24	3992.3	688.818	2945.36	4829.97	5122.33	837.328	2352.37	5255.57	3628.1	579.953	2081.47	3858.6	14087.2	1054.01	18036.6	37810.1	18136.5	1199.53	1539.88	2545.6	4662.27	958.848	1462.24
2123.73	2645.51	2936.79	5942.3	679.746	2182.96	3834.11	9421.61	899.135	3522.98	5375.04	11465	948.91	2554.89	2799.43	6237.54	520.294	3689.2	3013.44	7732.98	596.953	1596.79	2348.48	4081.87	1189.93	2304.63	3237.82	8931.6	1179.3	2047.28	5612.19	4833.89	676.507	1932.49	4430.04	4194.1	1015.35	4322.98	4078.02	7089.38	845.882	9482.27	10141.7	15723	1978.43	1509.49	2634.72	4008.58	784.426	4186.77
1169.38	1723.32	3893.5	4531.64	1363.98	3641.79	5502.96	12207.4	667.022	4227.3	5711.92	8088.92	883.219	2308.15	2641.01	3732.31	668.637	2899.8	2328.9	5441.53	663.178	1581.12	2599.55	2679.29	2793.32	1804.51	3471.06	3248.6	1496.18	1963.17	2967.84	7726.89	1430.29	1802.73	4569.67	5796.28	954.829	4434.26	6427.38	17328	553.738	7766.98	18484	10697.9	1495.2	2376.2	2965.46	5169.92	673.717	2418.25
540.223	3969.89	3292.95	852.145	829.275	2865.34	6909.49	9563.48	758.271	3561.85	5443.03	5967.81	752.936	2411.57	2825.67	5442.64	1119.69	2222.57	4244.38	9423.76	627.991	1618.46	3354.31	5464.46	1056.93	2559.87	3338.27	4807.8	570.27	2924.13	2722.08	6616.45	968.536	2172.05	4750.23	4979.43	1098.53	2183.29	4709.9	7230.19	1206.13	11608.8	10249.9	14657.5	916.084	854.769	2743.31	4036.13	1017.51	2311.01
995.199	2227.69	4387.41	5859.42	760.587	5018.19	3222.78	6969.18	986.221	3825.88	9175.24	22523	672.944	4406.03	3251.09	3929.07	1028.9	2226.05	4503.8	8781.06	766.589	1996.14	2573.73	4978.29	783.802	2367.14	2643.29	5606.03	1264.65	2141.29	7061.78	6649.23	641.839	2635	23218.1	5413.02	2001.72	2285.97	6885.16	7862.07	848.428	9074.93	21056.7	45341.7	879.451	1235.91	2421.41	4906.99	668.986	2304.7
1155.66	1882.3	3599.86	7485.1	839.05	2471.97	3818.53	9212.38	1130.21	2818.66	3319.15	6786.45	821.614	2396.16	5827.52	5669.11	1097.04	4371.71	4220.27	11876.9	967.878	1946.66	2295.15	3428.68	971.777	1632.28	3563.54	5258.55	1267.33	2305.83	3860.76	6465.32	1295.71	3153.82	3377.72	5689.16	520.008	3114.03	5527.34	15672.5	1838.15	12087.4	17498.1	38337.1	619.383	1681.48	2898.67	2812.17	802.405	1704.16
874.267	1963.85	3188.98	5222.45	1154.75	3382.09	5920.11	11381.3	1299	3366.17	5084.46	6449.04	928.794	3212.44	4473.61	3494.37	647.628	2784.16	4202.37	4641.72	909.949	1834.65	3487.68	3470.93	932.112	2904.34	2686.4	4957.39	921.998	3139.57	3619.14	9404.7	918.219	1667.43	3945.65	7161.11	1271.77	2416.47	8965.47	11197.2	1062.92	8663.78	11627.9	20632.8	2104.71	1656.54	2770.86	6707.72	876.211	2245.09
754.365	2641.83	2249.82	6603.9	1055.42	4113.62	4633.26	8549.8	766.771	5544.7	5622.76	5851.4	1956.28	2744.11	3872.33	9017.64	578.206	2100.91	3033.71	5200.02	1104.02	1439.75	2976.31	3001.52	567.373	2003.91	1946.35	3705.6	968.18	3259.57	3636.45	5691.35	1190.75	2984.57	5794.85	3729.7	886.279	2846.71	6271.94	7328	837.608	8089.66	17092.7	24662.3	890.622	1604.06	3380.1	7301.13	1196.35	1445.21
726.049	2439.19	4063.1	4025.5	1036.66	3449.98	3936.61	6797.73	1077.64	4315.43	3751.45	13976.6	649.842	2672.29	3036.1	4191.05	592.273	2498.98	3601.32	5399.69	715.421	1717.25	3424.37	4353.83	1026.1	1923.93	2349.68	5334	559.343	3226.58	4045.29	6490.9	1047.26	1794.07	3617.03	6283.33	551.845	2569.63	3659.84	6912.69	720.496	9060.32	12682.5	19234.4	1191.48	1135.36	2188.37	4646.68	1604.49	1670.41
2256.46	1900	2323.71	3214.06	1095.04	3862.64	3986.28	5760.55	758.965	3838.71	4380.14	7803.03	682.687	2167.35	3004.51	9951.46	797.066	2089.04	3785.47	12614.5	571.907	2192.51	2720.33	5548.82	586.127	1842.66	3813.17	3455.54	1111.06	2952.79	4628.55	4542.37	811.327	2428.68	3935.53	4976.54	1015.92	1716.63	4832.36	8558.18	924.806	7013.37	31529.3	32132.7	614.706	1145.75	2560.16	6226.56	604.011	1469.5
650.833	2348.34	2997.26	8430.6	884.225	4531.83	5840.32	8197.38	911.105	4506.09	6802.93	8591.14	587.294	3872.33	2877.06	6149.53	1407.06	2739.22	2691.72	6519.94	1054.54	2021.19	3565.28	3944.96	729.695	2463.28	2739.21	4296.47	1606.7	2876.92	2762.49	6416.05	829.624	1815.74	5540.62	8679.51	1029.12	2645.08	5030.85	8402.44	485.634	8346.82	14170	13003.3	751.105	1147.83	2941.03	5215.66	1215.91	2081.08
1320.1	1414.34	7861.76	3991.43	928.344	2825.71	3796.86	8214.56	1249.04	2249.31	5707.42	5344.5	1022.46	3682.17	3003.1	9340.44	815.152	2348.99	4291.7	5725.25	1222.18	1185.6	4240.28	2792.7	1032.14	2632.73	2823.5	6299.31	803.243	3440.17	5642.49	9024.74	766.306	4701.6	5137.6	6155.73	632.729	3118.04	6208.55	10904.1	1147.57	8579.11	12352.2	17360	713.693	1438.04	2638.87	8694.49	1285.93	1435.12
1161.7	1825.67	4690.63	5112.72	844.333	4913.3	4076.37	5006.56	568.139	4134.67	6762.86	9549.25	1079.51	2080.43	2371.49	4496.56	831.594	2342.96	4599.71	7638.72	938.068	992.002	3728.61	2796.69	815.706	2725.64	6305.77	3982.61	857.466	2773.42	2319.63	5047.7	849.365	5080.55	3745.34	10099.9	882.837	2203.64	4685.52	5909.96	1300.33	9885.82	17626.7	19274.5	776.567	1126.53	2690.06	5208.89	1133.9	2360.22
608.654	2787.54	4119.44	4916.57	990.163	2471.7	8255.23	5980.34	1074.17	3755.97	4003	6024.01	588.079	2618.7	3270.58	4201.42	826.844	2445.82	3141.86	5120.73	1071.44	2082.19	3638.41	5506.71	900.424	2721.33	5251.65	7387.92	1384.85	3050.31	2712.38	7270.22	803.623	2223.33	5403.15	2349.47	992.69	2560.17	4648.53	8037.03	1050.19	7143.23	18552.1	22297.2	925.956	1256.17	2106.78	18905.5	729.229	1566.96
1300.78	1939.37	3412.12	16316.8	1202.57	3358.32	6319.82	9526.22	1096.55	5036.76	7129.41	6115.95	974.213	3387.51	2484.96	8754.55	969.706	2763.14	3075.37	6102.67	1025.19	1571.28	3191.28	3060.51	1041.62	2576.9	2819.4	8022.97	850.869	2561.06	3999.1	8118.4	1013.8	2106.8	3351.96	12825.9	512.55	2434.53	5992.56	10130.3	1013.91	9948.83	15212.5	13713.6	985.452	1829.31	1920.77	4841.01	773.072	2229
1239.58	2884.13	3334.1	4748.01	917.248	2022.85	5846.4	14645.3	1002.87	2970.11	3239.35	9543.88	1611.33	3564.78	3684.84	10225.9	578.572	2041.9	9387.04	6434.07	1045.32	1257.68	2947.27	4487.51	860.76	1561.57	1759.03	4593.95	1077.45	3072.78	3533.36	8901.65	1621.22	2819.42	7356.83	8816.98	983.798	2892.6	5488.33	7927.46	716.677	10511.4	13436.1	22756.7	1119.77	1454.93	2563.26	5633.16	963.895	2481.65
887.54	2068.56	4149.52	5498.82	975.897	2380.3	4401.05	13522.5	1334.91	3574.85	4319.94	11470	1238.55	2964.13	3816.54	4687.5	965.869	2500.44	3295.5	5915.24	1020.43	1385.67	7022.22	4763.95	712.018	1463.48	2534.85	4823.96	577.28	3084.32	3971.07	3928.59	1139.23	2322.27	3364	7114.15	813.426	2777.87	4534.07	6490.19	927.988	7646.05	17630.5	16048.9	863.083	1815.27	3975.33	7890.11	987.551	2582.58
651.423	1971.08	4521.17	2777.66	1306.66	3409.04	4034.36	9148.97	1080.77	4064.93	5528.91	13660	733.449	2624.35	2875.33	4842.62	678.502	1692.78	3466.67	5168.23	1553.31	1464.18	3095.85	4650.09	1120.95	3061.7	3216.91	4817.93	702.632	3611.71	3749.63	6757.88	1197.49	2261.84	3735.95	2790.29	854.155	3105.7	3728.1	13665.9	736.408	7784.79	8686.03	15224.6	573.397	1248.38	2426.87	3550.79	1898.77	1629.1
1005.52	1549.43	4215.74	4600.96	1361.61	1824.45	4280.05	11525	887.338	4144.03	6059.05	6615.74	940.581	2704.5	3182.26	7173.09	628.08	4257.71	5617.83	6096.1	983.243	1531.64	5766.55	3656.54	1026.75	1314.74	3065.15	9307.12	1136.62	3057.52	3293.79	5934.84	987.315	2105.59	3262.16	5107.74	740	2325.54	4509.13	7428.39	723.041	8011.36	15712.1	31221.9	828.269	1100.81	2492.08	9762.55	973.042	2856.05
1110.68	1986.12	3314.19	7702.63	1138.9	2059.84	5534.66	8276.63	1381.23	4098.07	3031.18	6309.73	631.612	2720.54	3666.93	3252.98	1635.05	4004.7	6068.51	5360.61	943.907	1686.07	3635.5	3125.98	1250.29	3457.26	2695.46	5117.56	578.929	2446.22	4204.46	12591.3	1416.57	4828.95	3189.69	5672.55	977.488	2233.2	7280.97	6129.96	897.437	7944.55	15678.4	5200.04	1233.05	1531.05	5779.95	8332.83	775.279	2992.29
1230.72	2062.81	3882	6385.19	601.812	3306.26	4011.9	7100.48	1508.73	3006.19	4267.9	7760.69	692.903	2045.24	3357.8	5778.01	809.489	4029.72	3100.21	7065.99	923.932	2741.99	3048.53	3203.1	663.3	2546.92	2905.19	6576.52	625.524	2353.65	3382.65	5141.08	1712.93	2882.5	4584.6	3345.23	1072.43	3104.26	4538.37	10778.5	556.92	10349.8	13391.5	16084.5	771.371	1727.98	2201.88	4167.59	946.863	1906.34
850.08	2598.17	3653.1	8381.19	916.984	3559.89	3753.26	5077.89	1010.85	2664.97	5058.26	5665.43	1321.84	2065.97	3603.75	8131.59	1066.35	3465.95	3141.67	5065.56	945.598	1219.56	2732.77	5423.74	593.456	5268.89	1744.16	5333.13	1184.25	2781.46	2851.14	5403.54	2305.9	2591.19	3526.98	4164.24	1209.53	1974.19	4242.38	6320.12	1030.46	8202.95	35206.3	13655.7	766.174	1050.4	2544.57	3540.92	724.498	4002.56
1012.75	2965.99	2042.91	6238.74	951.328	2647.39	4295.9	13145.8	926.891	3288.61	6192.12	5666.82	1165.78	3148.94	4140.29	4074.91	883.477	1748.5	4764.49	6792.51	1940.36	1557.31	3883.19	13408.2	982.124	3661.62	3192.33	3523.02	924.06	3508.62	3534.61	4890.18	740.305	4942.59	2785.47	5100.05	944.217	3338.02	4178.7	6348.8	1075.01	15626.9	12570.5	17712	773.449	1097.43	2960.26	20359.5	758.247	2124.3
642.427	1855.61	4070.62	3026.16	904.567	2373.95	3750.11	10734.9	876.583	2456.44	5081.16	8332.48	947.182	2246.7	5195.59	2602.98	1547.36	2808.83	3428.68	5193.26	650.118	1661.64	5559.58	3260.58	960.352	2313.69	1857.32	6967.56	662.222	4437.22	4060.55	4210.43	658.21	2707.71	5239.68	4575.21	1002.73	2851.3	4400.43	7225.62	695.673	9109.31	36232.9	16671.3	608.99	2656.79	2389.97	3647.71	576.571	1361.94
918.511	1778.62	3634.52	2331.67	782.514	3246.56	2998.49	11347.3	1195.61	2669.82	4768.73	8013.63	654.399	2240.11	5819.82	4956.24	1059.22	2139.46	3073.71	7526.36	578.821	1637.05	16364.6	3150.72	754.269	2231.55	3539.83	6060.24	898.907	2978.76	7410.83	5937.94	796.4	2331.9	4126.21	2041.56	894.31	1735.84	5683.37	12003.5	1799.97	8491.93	12412	14436.7	1042.61	1420.89	2987.01	5617.84	1261.01	2008.22
1019.54	3180.87	3572.29	5670.2	1044.59	2677.52	2946.45	13407.4	1333.34	3315.51	4755.72	6100	1377.63	2310.36	3250.79	4564.46	689.463	2097.44	4650.49	5164.39	1181.3	1500.75	2920.22	6603.51	896.759	2039.05	3326.42	4773.94	1163.22	2135.52	7190.23	6893.14	1038.59	1790.94	2383.18	8174.89	1968.74	3630.31	3578.68	10786.8	1297.78	8906.92	23454.3	16868	766.434	1255.13	2101.33	6652.64	1083.12	2421.4
792.12	3085.15	4225.03	3627	1419.73	2616.49	5278.14	11049.8	669.971	3143.77	4636.88	4642.79	1689.91	5018.16	3660.01	5331.38	1130.29	2136.54	4250.59	5286.06	697.751	956.661	3105.85	3991.06	950.004	1631.63	3166.25	5073.8	1385.26	2663.32	3405.74	6862.61	1032.82	2879.61	3071	12459.3	1229.89	3488.33	5025.41	16126	751.047	21492	43068.8	17432.6	1070.93	1554.95	7977.66	7871.4	795.466	1855.88
1061.12	2271.06	3438.96	4995.77	666.009	4097.23	2618.6	9360.85	1070.36	1801.91	5442.87	5692.5	711.447	2708.74	3167.18	5414.04	1261.64	1986.73	5159.28	8534.61	1829.12	1534.26	3810.04	8879.3	804.928	2571.72	2973.54	4693.33	1132.29	3812.94	3875.61	7586.9	993.093	2909.69	3901.58	5634.51	1370.72	2849.57	4121.92	12427.7	968.723	8619.22	10340.9	39023.9	1106.52	2088.86	2690.83	6324.25	1656.22	1885.52
790.793	2975.87	6762.15	6288.74	928.344	4064.22	5217.11	4924.13	1269.51	3863.35	4919.48	10992.4	746.179	2664.43	4076.48	3883.49	677.04	2317.03	6177.59	12507	1545.78	1153.8	2641.19	4828.48	821.742	4525.62	2321.88	4674.58	853.549	3423.27	3390.69	7838.63	903.052	2794.62	3714.53	7099.71	1231.04	3515.29	5114.88	15197.2	658.12	14362.2	12040.9	19632.3	868.279	919.981	2107.31	4383.75	1449.94	1345.54
1139.29	4614.08	2971.59	3983.46	737.339	2853.99	4585.71	15015.7	1844.42	5090.19	6142.32	4466.88	1186.06	1948.58	3291.33	19611.7	1003.32	2669.97	3778.9	11700	917.325	1289.33	3629.97	3355.53	884.903	3255.5	2735.98	5620.7	765.72	4120.53	3471.72	10938.8	1107.21	1794.55	2829.05	5346.08	1353.51	6129.96	7196.07	8582.85	1202.95	10342.8	28581.2	23728.6	646.663	1778.13	3631.86	4467.65	1228.21	2213.23
762.771	2714.24	3079.85	3792.33	1029.53	2483.6	3717.87	9120.71	752.893	3899.08	4991.13	6547.92	1456.21	3266.97	4154.74	6588.78	709.376	1919.14	5023.72	11043.3	1358.94	1306.38	3675.14	4107.84	909.693	1395.15	3190.83	5854.37	834.581	2428.08	2759.8	5441.9	726.101	1587.99	4024.85	4182.06	2192.46	2063.1	3648.08	6843.86	982.725	7283.26	15774.5	47877.4	1208.11	2258.26	3289.17	5323.73	1517.76	2563.02
961.576	2093.05	3314.49	8419.09	676.576	4421.91	4383.35	13873.9	1098.29	3928.57	5761.19	5224.97	1106.38	2628.13	3285.04	5705.72	903.573	2401.25	2889.03	4333.35	1097.87	3079.26	4571.26	4124.89	1027.18	2065.35	2299.45	5005.03	1415.36	2529.93	8951.54	6751.09	1158.01	1990.76	2174.7	10072.2	809.984	5684.52	5924.3	7571.24	1462.63	7185.22	16062.2	18170.9	897.637	1348.4	2775.01	4055.61	1102.04	2039.76
831.203	2331.53	3347.09	7458.26	880.262	3127.41	5362.15	12284.8	677.777	2922.06	4968.23	12760.6	752.936	2991.78	2241.37	4560.68	1054.84	2108.4	8069.13	24685.6	1264.59	1517.36	1977.55	3539	856.879	4292.59	3221.44	3075.06	945.914	2888.88	5366.22	14154.7	792.548	2555.32	11850.9	5648.47	1333.43	2731.98	4217.71	10345.4	980.816	8506.54	11984.9	17144.9	740.453	902.054	3902.06	4776.83	981.558	1566.33
934.882	2608.49	3186.62	4277.83	1215.25	2761.26	3976.77	7089.13	1115.29	3693.34	3134.92	5946.82	1103.55	1767.23	3518.89	5460.87	1181.99	3101.67	4458.85	6633.39	892.894	1159.18	5836.76	3387.65	787.251	2025.04	3580.14	4462.67	1213.52	6139.57	3377.09	8361.27	746.083	4103.59	3340.88	5568.78	1027.11	3617.11	3735.85	7841.41	1215.68	11957.5	32361.8	17439.6	638.349	3288.39	2409.97	7094.84	1092.9	1926.21
1274.53	3995.56	2759.37	9373.59	841.691	3322.38	4133.95	8080.34	1166.47	4117.49	10374.5	5911.6	1004.23	3305.32	2993.2	4976.36	711.385	1599.98	3823.84	5148.32	830.663	1518.43	2775.33	2635.35	823.466	2144.02	3352.29	5975.3	774.173	2686.83	4264.85	9758.3	871.514	2355.5	2793.42	5571.92	1002.73	3379.34	5011.92	10034.2	731.316	7142.59	13089.2	12198.8	809.562	1037.41	4078.73	11718.1	764.555	2436.24
678.855	2395.39	3507.25	10088.1	1093.46	3429.91	3438.88	8747.41	763.302	4119.4	5476.17	10779.7	1104.81	2193.59	3227.99	4140.6	1004.96	2873.86	3950.07	8352.48	992.77	1168.25	7166.04	4798.98	810.532	1661.59	3113.87	7160.49	1171.26	2480.24	5758.99	7291.86	1676.81	1703.07	3640.14	5866.59	891.729	3140.12	7548.86	9241.1	891.072	7386.97	18961.4	25662.2	1299.82	2276.7	4336.98	5899.46	680.972	1765.98
665.139	2449.06	5439.1	5848.5	832.709	2659.54	10239	9823.69	1231.34	3844.62	4862.58	7270.97	1301.41	2916.98	3062.82	4391.74	982.677	3079.93	5959.45	7584.45	875.223	1538.09	3058.51	3172.37	1568.89	2665.48	3098.57	5578.66	1039.52	3168.02	5786.81	5516.11	903.774	3940.59	3490.63	16678	1044.32	3311.94	3557.44	7196.07	1369.07	17627.9	18267	25713.8	864.901	1298.26	4533.39	3774.49	1407.99	1657.17
841.969	3402.53	2156.47	1722.13	813.688	2841.83	4871.29	6561.01	1122.92	3045.57	3731.16	8624.45	843.144	2793.77	5367.05	5239.28	795.239	2123.57	4549.83	4951.39	660.873	1716.03	4005.04	5336.16	746.94	1549.93	2276.61	7766.45	969.624	4138.69	2243.56	10355.4	1248.05	2285.2	3677.46	7482.02	936.76	2915.25	4260.16	50802.9	1384.98	9678.94	15227.8	18508.2	820.734	1283.97	2460.91	4531.84	1246.82	1603.86
696.405	3699.55	2842.11	10501.3	984.087	3326.08	6460.62	17094.6	953.954	3143.07	4813.66	4798.39	584.465	2897.18	3553.46	4563.19	1290.33	1971.02	4393.82	10223.4	969.568	1821.89	2553.6	3896.09	580.091	2256.34	3332.23	3521.08	802.625	4071.26	3919.94	7303.82	845.754	2433.01	2984.57	3064.99	1069.84	2151.16	5222.44	10253.9	1193.4	8061.64	21137.5	14404.8	1206.29	1541.7	5175.12	3299.56	1484.32	3179.66
1057.88	2172.69	4320.46	5520.66	860.449	4050.21	6306.61	6493.12	950.484	4908.9	2894.82	6085.95	900.821	2360.81	4949.49	5896.03	760.163	2794.03	4141.34	6755.05	1325.28	2062.37	2484.92	3218.78	966.819	3096.41	2732.32	7707.6	733.351	1976.35	5470.14	4737.61	954.813	1790.21	3201.73	5462.61	1983.66	2759.52	5096.53	6450.91	770.141	9363.9	12412.6	35040.8	1538.32	1254.09	1725.13	3251.75	734.591	3007.75
879.281	4044.81	3538.81	5392.5	896.906	3531.08	3597.13	8082.98	912.84	3020.07	4480.58	5736.56	528.36	2505.23	3683.9	4230.02	778.432	4310.88	7563.63	5516.43	757.062	6397.46	5384.87	3086.48	1054.77	1745.66	3636.4	5008.91	1653.7	3663.87	2818.36	8413.44	637.505	2387.75	5493.42	7918.26	717.915	3192.03	4652.25	6889.75	899.983	8198.5	10480.9	17146.1	1685.9	2114.05	4044.69	5578.08	547.238	3778.3
917.331	1474.51	6808.6	6964.05	983.03	3389.75	3186.6	15884.1	767.986	2987.98	4651.97	6925.93	724.648	2093.48	3577.51	6370.33	837.805	2749.26	5145.4	14326.4	798.549	1929.61	2353.39	6981.81	849.766	2048.97	2515.89	6528.66	1158.27	3479.76	3315.65	5230.77	1463.76	1546.58	4526.58	4922.36	1264.02	2779.01	7040.62	6286.55	1106.84	8768.77	25718.9	27009.7	926.216	1107.82	2998.71	4845.42	1160.08	1781.12
842.854	1680.25	2109.13	5533.63	804.97	2428.39	4098.56	8568.56	754.628	2241.86	4804.98	10982.7	1211.68	2044.13	3286.92	4400.38	1140.88	2655.73	3863.47	6114	1180.85	1294.85	3154.55	3325.88	804.928	1511.56	3446.48	8008.75	1238.47	2718.38	3380.19	7063.43	1090.11	1885.31	3661.8	5051.66	814	2446.3	5007.05	6595.17	1332.15	7568.39	17014.4	15008.2	1080.02	1778.13	2232.8	7247.6	709.359	1968.79
762.329	5143.4	3387.34	3755.89	741.83	3690.66	4707.77	21750.4	990.211	1948.15	4578.95	7573.69	566.549	3287.55	3829.43	3682.96	2058.71	3659.42	5268.34	5938.99	1306.38	1754.75	4096	4515.79	1136.04	1567.82	4657.54	5790.35	921.998	2281.69	4059.1	6877.67	1336.4	1954.65	3830.81	4390.31	681.775	2265.89	5652.11	9010.5	1980.73	13389	8117.68	29582.3	732.919	959.991	3336.46	17028.9	939.924	2284.21
723.836	1632.61	3910.31	7219.79	937.855	4312.55	4680.28	8773.56	599.886	3919.73	7958.3	7167.92	887.619	3142.35	5735.58	6357.92	775.143	2728.45	4156.33	7983.26	1135.83	2554.83	4029.16	3002.59	839.418	1739.84	6062.4	8961.56	940.76	2192.83	3805.51	14141.7	546.502	1653.71	3278.53	4084.08	740.86	2225.74	8647.38	8948.55	850.337	8714.69	14357.1	22281.9	744.61	1446.61	2090.15	3782.81	962.318	2037.87
1802.37	1693.08	4450.38	3641.45	704.844	3023.85	4660.74	11421.8	659.562	4361.93	9414.46	5573.49	692.745	2404.18	5805.04	8484.56	2499.17	1793.44	5822.25	4067.9	1014.28	2372.6	4023.47	6507.63	754.485	2361.96	3169.49	4930.45	841.591	4079.51	3924.06	6451.1	919.664	3064.99	3999.1	4003.18	764.667	3432.11	5950.97	8388.39	859.885	8752.88	11845.5	18032.1	817.876	1435.7	3051.7	5873.22	874.949	1923.37
723.689	1749.72	2698.17	4801.68	629.023	2918.71	5063.88	12419	1205.15	2766.62	7410.97	9016.16	936.338	3191.21	2666.94	3226.1	707.914	2627.78	4428.16	11591.3	1229.4	1208.04	6467.53	8005.16	724.737	1935.79	2789.87	4691.81	1238.68	3230.29	3968.59	5444.98	977.685	2160.74	6647.83	4880.48	832.643	3533.06	5596.18	6454.92	2065.38	8898.63	16535.8	15088.4	922.839	1366.85	4106.26	6045.48	1082.8	1731.6
1307.13	2415.14	2086.26	8070.6	841.427	2974.18	4206.61	16915.7	1228.75	4623.53	5599.69	5375.72	753.565	1962.41	6113.07	9698.6	987.061	2306.25	3725.74	8259.67	1297.32	1519.66	6999.79	3629.81	1195.32	2147.48	3536.37	4248.18	1228.37	2577.35	3243.49	4993.05	968.536	2456.62	4655.37	9459.78	1338.6	6324.71	6751.2	8248.7	1042.55	10625.4	15047.7	10631.8	1168.1	1210.71	3139.53	4330.74	633.975	3417.17
1454.46	1751.78	3361.97	5870.92	797.573	3070.89	4698	8770.66	801.294	2774.08	4302.77	9719.43	1355.32	2952.49	3840.9	4563.35	929.149	2820.51	3870.97	10285.1	1112.62	2425.31	3087.41	9651.89	655.54	3693.32	3693.1	4800.03	1180.95	5214.28	4461.75	6417.28	1093.73	1685.49	5296.49	6174.99	1241.65	4620.99	5066.71	7176.28	1001.18	6789.96	11583.3	26645	1241.88	1641.21	4054.05	14780.7	667.724	2881.58
669.269	5225.1	5591.88	12071.2	1389.61	2787.15	4220.09	7544.04	1289.81	2854.92	4129.81	8428.25	1100.89	2274.05	2815.3	4859.75	1206.83	4233.42	4106.63	4983.17	690.683	1390.89	3891.18	4312.5	778.844	1919.84	5114.54	3635.97	1018.28	2487.86	3309.46	11134.9	872.236	2253.66	4124.77	4615.9	1713.19	2869.07	6126.22	5198.06	572.196	7938.83	12398.6	14634	1487.66	974.281	2058.47	4071.19	944.34	1551.82
1133.68	2339.93	4309.24	4120.62	1508.23	2262.48	5316.19	13121.5	1057	2260.41	2582.91	6389.01	739.578	3362.05	3224.38	6257.34	817.892	3100.76	7670.87	6045.5	1042.1	1556.38	4256.42	9359.33	995.273	2593.92	2541.32	3817.69	880.97	2728.88	3691.7	6377.09	1107.21	2088.51	3019.49	4970.75	577.085	2653.1	4658.57	9916.86	1173.03	7261.6	17234.6	19805.3	1227.33	1566.38	2713.69	3555.48	1203.61	3175.23
685.786	1675.98	3256.68	6125.76	897.17	2881.19	3525.28	9027.98	1056.13	3686.05	6097.92	3810.61	1474.44	2400.72	7700.19	6454.89	1366.87	3200.87	3833.71	6638.68	658.876	2082.19	2945.89	6728.12	715.683	1505.74	2501.45	6265.89	665.109	2677.33	18241.6	8569.92	721.286	2296.27	14866.5	4878.56	822.891	2206.24	7137.85	7924.3	1118.93	7134.94	11377.7	16622.9	856.588	1504.29	1925.96	3873.48	956.956	1426.6
683.574	2484.17	4869.09	3399.73	961.895	3374.96	4661.01	6003.58	1258.75	2371.96	7061.75	7271.32	707.518	2656.72	4291	4949.79	1058.49	2339.86	4537.41	8028.57	798.395	1284.56	3241.37	4414.84	1049.38	1833.19	2132.61	6046.44	1934.51	2381.49	3506.35	9924.26	737.657	4761.06	3627.13	5419.03	1226.16	3436.98	4492.77	6857.91	897.437	11025.1	20138.9	21243.1	1135.36	1291.77	2865.42	7503.52	1304.85	1772.92
789.76	2412.49	2929.57	5489.97	945.516	3482.22	3328.99	8080.87	789.15	3310.99	7703.45	6778.65	1312.57	2057.97	2944.17	4480.05	680.877	2253.27	9746.38	7240.46	1412.72	1265.66	5186.5	4611.36	875.634	2546.28	2627.11	4572.61	713.765	2865.57	7973.27	10347.3	1316.66	1574.26	3734.27	5973	1083.9	3601.63	4864.79	8115.04	1970.54	8311.79	20587	11550.8	917.123	2866.73	2955.83	7935.07	640.284	1321.89
979.421	1792.04	3811.79	5697.04	1128.33	3559.36	4166.45	7539.82	1248	4231.3	5252.9	6489.1	861.217	5079.3	4135.42	8087.11	1374.72	2874.23	3386.48	4495.57	1509.05	2212.64	3258.88	4123.2	963.585	2440.44	2911.88	9604.8	1192.91	2750.33	2934.23	5585.8	1337.61	4379.24	4207.34	4092.99	848.419	2322.67	4366.57	14996.2	969.996	15036.2	10503.8	21381.9	950.378	1589.51	3656.55	6073.53	1347.12	2090.86
821.174	2346.42	2868.06	4536.96	665.216	2861.65	4841.97	6957.55	936.086	3348.47	4081.58	7594.33	1157.15	2319.31	3348.85	3854.73	785.191	1862.68	4510.56	4770.34	891.664	1633.05	3597.55	4258.11	944.184	1736.6	2584.22	6106.37	682.839	2306.85	2860.43	11100.5	1818.87	2636.94	2794.13	2932.33	594.868	2206.51	2905.79	6897.77	764.413	17249.9	13642.3	20579.3	1409.46	1146.79	2099.51	3385.82	1060.1	4946.27
877.954	1658.72	4545.51	7254.74	941.553	3432.29	4019.56	15864	940.943	3347.08	5384.05	4257.49	619.196	3654.2	2955.64	3913.83	1162.26	1641.45	4770.71	7344.23	1927	1126.3	2059.61	3097.39	1177.64	4453.4	3076.79	4489.18	1211.05	2246.64	2517.56	7047.77	1085.54	2398.84	5512.2	4545.84	823.752	2400.7	5832.23	6775.31	710.948	15105.6	11204.6	25282.3	712.914	2560.16	2653.69	5582.49	1172.07	1526.59
712.48	2796.68	4426.78	4468.08	782.778	2415.18	14229.2	6267.52	1578.47	2709.9	5558.4	9707.29	930.366	5579.53	3110.76	4835.54	692.203	3499.37	2898.33	6249.93	555.158	1162.1	3460.95	4838.93	1096.37	1867.88	2498.64	4616.16	814.995	6639.74	3946.95	6258.13	998.871	2152.79	4119.47	4627.21	961.14	3790.64	4677.21	9477.17	1174.31	9285.6	12968.9	15194.7	938.947	1645.11	2955.83	2735	1199.19	1508.29
1081.18	1671.11	2252.91	4552.59	1360.02	4301.72	2566.03	6990.59	927.412	1922.48	4270.67	7925.32	1050.12	5548.56	2844.53	4768.6	1324.49	1834.74	4150.85	5391.66	801.776	1576.51	5115.51	4493.05	636.354	1824.99	3731.68	3615.28	829.015	2069.34	3254.82	6135.87	1585.34	2700	4030.15	7021.7	840.961	3039.46	4619.55	9565.21	616.113	11039.1	13923.6	25914.9	1113.28	1036.89	3599.39	16206.6	929.515	1588.41
1212.14	3873.44	2986.79	4043.63	910.115	3215.66	4660.48	6792.71	841.193	3475.63	4214.81	6860.87	1580.84	2963.97	4191.99	4391.11	1161.16	2618.65	5129.13	11296.3	604.789	1486.01	2322.36	3707.09	1349.67	3646.53	6595.28	8841.06	980.757	3026.8	5673.83	5544.36	743.917	2455.65	2821.83	6817.79	1142.7	2665.72	6756.38	5476.57	656.848	7203.67	9874.97	18894.5	941.545	1478.57	6366.85	5703.57	880.627	4028.75
1252.11	2164.14	2480.78	9832.85	748.699	2261.15	6164.73	12669	1117.37	3712.42	5802.48	5078.9	744.921	1969.96	2999.64	5275.27	660.416	3147.16	5655.27	10297.9	1246.15	2021.34	4031.93	6296.97	1011.44	2644.14	3028.07	4405.76	771.081	3007.02	5768.88	5733.42	1196.29	2047.58	5558.67	6502.65	851.574	1490.33	3835.39	11754.8	942.627	7642.84	51031.6	20028.1	1807.48	1174.85	1978.19	6361.39	1243.03	1764.09
2466.03	1707.1	7359.15	7820.03	818.179	3820.64	3142.73	7392.68	886.471	4277.96	4863.62	12884.7	1104.81	3411.71	2578	5941.15	884.391	2505.74	5151.97	11222.9	717.265	1597.71	3661.15	12376.7	698.006	1908.2	2349.25	5731.06	2123.36	2701.26	5121.3	9460.99	1066.52	2359.1	3660.12	4035.93	1144.99	2972.62	3953.26	10315.5	1075.01	10172.2	10743.1	16787.2	1016.11	1388.93	2112.5	2264.74	817.86	2492.38
985.025	3766.81	7985.94	7212.7	829.803	3168.63	13523.9	8564.33	1420.08	2368.67	5150.55	4900.92	701.075	2261.8	6242.73	4435.27	733.125	2688.24	3428.13	3383.93	735.089	1503.06	4368.59	4599.07	716.976	2331.15	3372.12	3890.77	934.987	2753.41	5186.65	4989.97	828.179	2236.08	4960.66	5866.59	1311.35	7099.69	5809.57	8061.41	777.779	6760.06	19120.5	16932.9	964.408	1322.16	2912.97	2856.58	1216.22	2401.23
643.312	1263.91	3835.24	3780.97	913.021	3202.18	7132.98	5971.88	763.649	2836.88	4731.09	7691.3	956.768	2860.88	7212.69	4090.62	1016.29	1818.83	3890.88	5617.46	1161.02	1894.89	2402.87	7451.69	947.202	3966	4230.3	6759.32	1196.21	2751.56	3475.84	4747.5	966.129	2427	4774.31	17948.8	663.419	2445.16	4053.08	10131.1	827.424	18021.3	12018	10083.1	937.128	2101.59	5250.72	6663.3	756.355	1491.26
925.148	1556.37	3018.34	6000.12	941.025	3357.78	4789.93	4304.63	980.323	3102.13	6386.06	7592.77	1144.73	2980.94	3455.24	9426.72	640.868	2476.51	4421.78	9947.52	1156.41	1352.94	3169.76	14791.2	671.707	1730.57	2675.19	5838.21	1009.21	3018.97	3456.26	6102.05	621.857	4764.44	5558.18	5110.39	750.612	5356.1	7694.28	5901.36	1227.13	13704.1	10292.5	25888.2	770.331	995.585	2131.98	10028.6	764.555	1760.94
897.864	3215.53	2787.98	4145.69	720.167	2220.73	5577.73	15901.3	1923.01	3784.07	3561.15	6152.22	999.201	2401.19	4660.63	5026.96	742.808	2072.77	6582.23	4106.08	1055	3065.43	2579.12	4584.47	1409.81	1397.31	2659.66	4630.38	964.882	2472.41	4033.13	5962.27	739.102	2886.1	3167.3	16466.1	744.589	2720.21	6608.37	7569.22	1052.1	19347.1	28901.9	12614.4	1104.96	1780.21	2313.08	2841.01	1853.04	1651.17
879.724	2585.64	6299.65	3517.12	937.855	4300.39	4276.35	8230.41	701.37	1891.08	2921.89	7437.51	694.789	2886.49	7770.59	3588.98	1321.92	2480.16	3975.83	5100.09	908.567	1891.97	7105.96	3548.38	604.666	3735.56	3307.23	5781.08	1154.56	3424.92	7157.85	5336.54	793.993	2668.23	4532.11	5955.42	772.411	2793.06	5048.91	11964.5	889.799	9920.16	11464.9	18031.5	822.813	1539.62	2951.42	6764.1	1336.08	3513.67
685.491	1680.4	3586.29	5969.73	992.012	2701.81	5814.7	8770.39	826.101	3488.29	5164.96	6946.57	746.807	2519.22	3010.33	4003.57	1231.31	2771.92	3740.35	6355.89	893.047	1283.49	4108.14	10253.9	828.424	2006.06	2700.84	6237.86	1074.77	2421.68	4235.38	5193.66	724.416	3161.04	4086.49	13204.4	1425.22	2428.53	4145.43	7190.04	625.023	9527.47	14294.7	16944.4	931.153	1446.35	2345.28	4686.68	750.993	1774.5
902.436	2324.3	2987.22	7411.66	1230.84	2079.13	6396.97	13223	969.74	4069.44	3543.11	6446.08	884.948	2970.41	2342.26	4871.22	819.354	2529.32	4107.55	4868.26	1232.94	1633.98	6759.47	4337.24	503.134	3286.96	3830.63	5200.35	764.071	2775.27	3712.52	6903.85	858.273	1686.22	5373.29	5125.56	1018.22	3346.92	5903.37	12218	922.26	7884.71	15967.4	21257.8	1083.4	1338.01	3249.94	5022.88	958.533	1492.52
1384.55	1946.45	7453.84	14183.5	1300.05	2904.7	3368.35	7144.61	888.206	2242.19	5674.63	11118.7	1113.3	1705.15	4528.77	4676.66	909.967	1766.04	2999.91	9100.04	1132.29	1331.12	3683.59	5054.81	849.55	1724.75	4008.68	4460.95	917.05	2295.92	6028.86	7505.05	946.869	1717.51	3125.17	9655.99	1269.47	2472.4	5112.02	6263.9	946.446	10013.1	10606.3	16918.3	1405.56	2970.92	2354.39	7844.13	700.843	2123.35
856.274	1952.94	6286.96	6819.96	923.324	3993.4	4242	5279.47	1392.15	3895.61	3070.03	10375.4	929.266	2735.15	2481.34	8064.49	1271.32	4163.45	3566.06	7158.25	632.601	2123.52	2329.58	2404.25	765.694	1604.47	2756.67	5050.52	678.716	2574.06	5534.87	7024.05	712.378	2261.61	3661.32	6727.76	805.109	2595.45	8038.47	6813.16	945.809	7345.62	17986.9	18510.8	994.546	1885.68	2947.27	6016.11	824.483	1635.72
1141.06	3095.33	4449.35	3045.18	1618.92	2611.72	4569.59	12597.1	790.711	2958.14	5928.77	14680.5	548.633	2665.37	2423.67	9824.48	648.906	2197.36	4974.22	6770.4	997.226	2210.34	3615.37	6137.17	666.749	1979.34	2730.15	10738	792.935	2346.02	3528.01	5668.48	1032.33	1947.91	5785.7	6051.48	760.938	2111.59	4266.76	5372.46	1083.93	7087.83	19867.7	32842.4	1207.33	911.667	3367.9	3829.05	649.115	2225.23
1104.63	1658.28	4055.43	5483.94	818.443	2316.9	4350.85	10329.9	1141.83	5064.34	4218.8	5928.94	949.225	2898.44	3036.74	4694.1	1113.3	2453.49	4342.48	4669.31	800.854	1282.41	4309.58	5221.69	892.448	2119.89	3158.06	3875.03	946.532	2797.74	6650.46	7208.16	982.981	2471.3	3044.76	6170.17	1004.16	3055.79	5136.4	10197.7	1022.82	6076.46	18561.7	18701.7	1107.3	3121.59	6431.54	6657.58	1146.2	1561.91
1065.11	2818.36	3681.42	15369.4	715.94	2995.32	6440.82	12286.2	639.092	2681.79	6677.16	7601.27	824.757	4472.99	2830.23	7259.37	1445.61	3003.75	5285.7	3587.43	850.638	1343.71	3449.42	9911.57	696.497	1694.36	3435.71	3940.35	617.483	4951	4334.74	5816.3	617.523	2513.91	3220.99	3383.02	768.969	2262.73	3541.1	5995.16	1306.06	7522.55	13219.7	17511.5	1939.72	987.271	3117.7	4985.72	590.133	1707
659.092	1476.73	4511.15	3756.79	635.099	3247.36	5666.76	7929.5	1758.54	2362.94	4842.64	6272.95	921.094	2999.64	6191.49	5579.37	1071.83	2054.14	3142.59	4420.49	1311.91	1425.46	3330.03	4545.29	696.713	2576.24	5592.46	5718.13	1025.29	2139.03	6108.23	4926.87	1081.93	1987.62	3133.35	4828.71	637.605	3446.74	4326.41	8532.36	553.101	9954.55	13200	15535.8	984.933	1294.1	1892.19	5735.52	837.415	2289.25
1030.3	3632.31	3684.95	6398.6	815.009	3069.82	4828.23	10647.7	676.563	2863.08	6369.58	6088.54	718.519	1853.35	2666.01	5008.26	909.236	2382.43	4442.96	7600.17	1268.12	1984.61	2669.31	3044.99	2099.19	1527.3	3068.39	10375.9	719.95	3052.36	4351.45	12924	1078.56	2570.48	3979.84	4025.58	1176.26	2672.6	6913.26	9432.13	1195.95	8621.74	41968.2	14903.2	1244.22	1060.02	2609.26	5557.56	1021.3	2693.61
1153.75	2748.6	4225.92	5566.96	1515.89	3663.44	9059.15	8224.06	1154.67	3920.42	4617.63	7445.49	593.265	2597.16	4002.46	3544.35	986.513	2559.82	3865.49	4718.45	1055	1235.08	3409.47	3976.61	920.256	1737.47	3192.12	7473.93	1146.11	2734.86	3375.44	16583.2	892.218	2411.83	3176.22	4199.89	722.504	4160.93	5114.88	8417.64	1053.37	9467.66	14834.4	22317.6	839.44	1525.33	3217.73	3792.15	2023.67	1335.76
1082.36	2039.81	3000.21	8656.69	832.709	2768.39	6363.67	8177.04	981.537	2801.14	4100.66	5516.59	729.52	2143.77	3363.31	4332.02	764.73	2608.41	4520.06	5637.74	585.736	999.223	2144.88	3546.53	1040.11	2484.2	2331.37	8852.27	1251.67	2375.09	3875.19	6090.3	858.513	1619.52	2506.69	5775.1	873.085	1785.18	5084.5	7114.9	817.24	6891.8	9775.69	18928.3	771.63	1434.66	3082.37	4179.79	985.028	1713.94
732.095	2354.97	4051.9	3769.46	1203.1	4788.33	2690.2	8162.77	770.241	2062.3	4395.4	6295.33	829.943	2494.55	4272.77	6696.91	1025.43	2328.9	3893.07	4179.34	2047.92	918.708	2979.23	3533.16	924.136	2065.78	3532.93	5324.94	767.37	2597.55	6252.14	10057	891.496	3133.35	3730.89	5317.68	949.667	2240.08	4771.86	8052.81	1330.88	8712.77	14887.9	20672.9	817.097	3281.64	2917.38	11495	844.67	1914.86
900.814	1923.89	3389.99	9174.06	1051.45	2728.23	5007.61	10584.8	1023.69	3434.33	3344.82	6870.93	926.28	3574.05	4812.6	3530.67	1426.24	2443.45	7789.8	7936.32	2046.08	1505.83	3627.35	3084.34	1029.55	2705.58	3389.15	5282.68	890.248	2915.88	6121.64	3466.76	879.699	4437.26	3763.65	3776.17	1136.67	1417.19	5389.38	16886	848.428	8349.34	11394.9	17726.6	692.389	912.966	4457	6393.36	995.436	1299.49
816.602	2995.93	3099.9	6153.35	1253.82	4598.39	6390.35	6186.93	875.022	5309.12	3445.62	7460.24	1010.04	1746.79	6058.54	3484.79	1291.23	2273.72	2889.75	4343.58	1097.57	1828.97	3588.02	7449.23	610.271	1674.74	3974.84	5567.23	1070.24	3687.38	6235.66	7759.67	875.607	1649.86	5584.2	4488.54	603.186	2909.22	3604.5	13275.3	607.839	8491.29	13713	19169.5	2308.91	1448.95	2663.56	3066	1058.83	1637.3
1078.82	2656.28	5712.23	2960.97	978.011	2536.7	3927.36	7297.57	1039.65	4835.17	2594.19	6985.25	880.233	2442.53	3737.18	4550.78	1357.74	2586.67	7306.23	3976.37	1144.58	1609.85	3215.55	4540.06	1166.43	2135.62	2144.02	8566.85	997.663	3445.33	5480.66	7129.4	873.681	3515.19	4157.02	5714.91	970.605	1998.29	4260.45	6617.83	1196.58	8097.31	9503.29	18367.5	1012.73	913.486	2555.22	4767.74	1138	2597.71
928.393	1701.63	2188.91	5627.28	854.108	2462.2	5796.21	9390.69	1001.31	2905.05	4235.8	6971.2	1201.31	2061.42	4225	7562.37	1267.12	2579	5058.62	5716.29	1104.94	1380.29	2535.78	3215.71	1127.63	2165.58	2925.25	4583.17	740.361	2873.2	2722.08	6911.48	899.922	2232.23	3349.8	4097.8	938.194	6698.43	5815.89	19396.5	734.498	11428	15952.1	13651.9	1044.17	2636.53	2433.88	6575.75	871.795	1530.06
989.745	1523.63	4128.29	5567.11	864.147	3288.56	5814.17	23463.8	1079.03	2939.92	5138.76	6801.54	1313.51	2643.69	3641.31	9760.83	754.682	2419.87	2957.71	8301.14	1230.16	2999.05	5999.49	3999.66	1125.26	1512.41	2533.98	3370.4	1366.5	3256.68	3954.57	4996.36	865.495	1604.12	2414.48	5030.23	766.961	2327.27	5470.83	9467.13	779.688	9316.79	16011.9	21842.1	833.984	1353.34	2071.72	6385.04	1317.79	3084.4
1279.69	2042.76	12907.3	14792.4	911.965	3110.51	6394.84	5343.39	897.4	4370.78	4753.99	6700.92	1158.08	1970.58	4177.69	3588.04	737.144	2046.28	7662.29	22823.7	1344.18	1434.84	2245.22	5792.36	769.144	1653.62	3471.28	5171.24	1031.48	3556.87	3589.03	18215.3	639.431	2726.26	4476.75	4140.41	945.651	2377.75	5124.92	7148.45	888.526	10412.2	23782.1	19587.1	645.364	1359.32	1615.49	4273.06	621.674	1400.42
823.976	2298.93	3226.73	4462.92	725.979	2742.77	6262.48	10503.4	1199.94	2972.02	3847.56	2922.06	905.535	2325.44	2094.74	4420.34	1024.69	3722.81	4532.66	9288.21	976.943	1675.47	2739.99	3892.56	850.843	2277.47	3108.26	4328.15	841.385	2815.88	5337.98	6731.08	921.349	1654.19	2856.73	5714.19	1094.22	3211.82	3706.88	7325.43	775.233	13485.1	26792	15467.1	819.955	1636.53	2365.3	4215.9	1051.89	3040.24
974.997	5412.7	3861.35	10347.1	1430.56	3021.21	3145.64	7791.86	981.19	4768.55	4426.45	5379.02	977.827	3994.28	2812.16	3710.94	1069.27	3294.59	5147.23	8853.96	1009.83	1692.98	4471.07	5417.28	782.724	2934.94	3570.66	1864.87	1119.1	2082.54	3720.56	8860.83	946.146	4977.98	3349.8	5756.57	1275.21	1712.33	4484.46	7312.52	840.154	6770.23	9950.75	14205.6	978.957	1661.47	2579.63	7604.32	1060.73	1838.53
837.839	3242.23	3631.13	3832.58	951.856	2595.09	5908.23	8830.11	1223.02	2818.49	4219.5	8396.15	691.017	2580.19	3164.5	8322.53	1259.09	2290.9	5659.11	7429.54	894.277	3123.05	3470.17	8992.4	706.845	2584.22	5428.2	10563.2	1176.41	3632.12	3046.8	6783.24	985.87	1831.62	3351.48	4528.5	724.225	2067.98	4013.22	4721.09	1046.37	8535.2	12629	18853.2	1161.6	1751.63	2830.36	8270.22	2072.88	3268.29
996.377	3661.51	7404.14	6739.14	645.667	2687.82	3789.47	9270.76	906.768	2819.36	3340.83	15585.3	2515.28	2583.02	4005.76	4694.1	861.92	2376.03	3782.91	21129.8	1255.68	1514.13	3397.02	3845.23	991.824	1481.16	3171.43	3969.88	1220.33	3170.08	4567.32	7786.07	834.198	1483.02	6068.09	5458.28	1033.42	2698.14	4200.21	9929.19	1194.67	7012.09	16788.4	13888.6	671.864	1102.63	5137.19	8981.57	1497.57	2591.41
755.102	5250.02	3978.01	3291.33	844.598	3261.88	5026.37	8503.56	927.238	1875.12	3645.63	7904.17	1378.26	1601.42	3896.85	9181.55	791.037	1936.67	4714.43	6626.63	1814.21	1860.77	3119.98	6111.96	596.474	1727.56	2274.23	14275.3	1311.04	2054.09	4118.47	8467.66	688.303	1680.43	2688.93	4371.53	777.287	2357.67	8262.48	30580	875.797	8015.85	15417.5	20886.7	1495.46	1002.86	5693.44	4245.53	824.799	1621.21
1136.63	2568.67	3354.46	11242.2	975.369	2475.14	4499.33	7305.76	1076.43	2407.52	3435.03	8023.52	1059.23	2375.41	3511.81	5600.9	1132.12	2673.81	6587.71	7663.19	558.692	2501.36	6381.32	9837.81	1118.79	4966.67	3744.84	5395.21	1623.4	1766.68	4161.98	10149	1329.18	2002.31	2557.96	3727.78	837.233	2741.72	4560.76	7330.58	989.727	9100.38	13462.2	16722.3	872.176	1420.37	2641.46	6359.84	1210.86	2917.55
1325.26	1924.63	5067.59	6158.51	848.56	3331.63	5137.59	9224.26	915.615	2968.38	4520.83	7422.76	622.339	2349.49	8262.03	6624.3	1298.36	2007.74	3547.98	6155.48	792.864	1255.68	2239.54	6652.53	1257.62	2476.43	1962.95	6861.07	899.525	5822.49	3080.41	5822.07	1007.54	2433.98	3720.07	3504.83	956.55	4978.93	5137.83	8788.51	849.065	7082.1	14215.2	15001.8	725.125	1360.36	2623.54	6100.82	566.162	2430.86
1133.4	2105.43	3931.55	5430.4	1561.86	2400.12	5410.76	9194.15	964.883	2367.97	5861.81	5766.05	680.33	2088.29	7403.96	5794.67	643.974	3171.46	3996.47	6286.28	757.369	1992.76	3826.79	3143.8	812.688	2098.97	3188.67	6474.99	1252.7	3008.25	4383.82	11643.3	977.203	1698.72	4960.17	7018.34	661.411	3473.12	3775.43	10410.8	1190.22	10570.7	33734.1	18898.4	899.456	2749.56	2944.93	4039.76	881.573	2210.08
913.202	1748.09	4534.01	10421.6	1012.35	2842.62	6862.45	7499.93	800.079	3010.36	5253.77	6581.74	1983.63	1946.07	2342.89	6854.38	897.179	2470.3	4076.68	5135.9	835.119	1407.8	2760.12	3170.99	852.784	2613.11	3760.58	3165.18	1311.25	2150.16	3568.62	7488.56	2955.44	2237.53	5096.67	5413.25	1100.25	3018.51	4039.88	6714.79	919.714	13478.7	9400.81	17890.2	934.01	1796.83	2770.6	3181.36	681.918	2626.1
1084.28	2319.73	2987.22	6598.15	634.043	5273.39	4653.09	10353.7	753.761	4922.09	4951.05	4897.28	743.507	2396	3626.7	3851.75	1184.18	3903.85	4644.47	7649.68	1611.09	1990	2722.78	3569.58	1346.86	2169.68	2789	9093.91	700.364	3037.32	3411.51	5144.18	1316.18	2938.12	4130.3	4500.58	679.481	2318.1	4047.91	7567.5	787.326	11255.5	12898.9	17627.3	778.645	2384.78	3407.13	11979.8	1220.32	1523.43
875.594	2461.9	3129.25	8300.52	1069.42	4785.18	3006.95	6275.96	803.896	2683.35	5458.31	8235.16	1386.9	2923.43	3174.4	4001.68	917.092	2000.06	4615.06	6762.73	821.136	2089.56	2875.97	3003.97	1654.9	2879.54	2661.82	4821.8	1038.48	2012.65	3896.01	6568	696.248	3195.23	3302.12	4113.93	1126.64	2199.92	5097.97	7106.3	1146.3	9117.56	18720.2	18160.1	1016.37	1302.94	3255.66	6507.15	855.394	1586.52
700.387	2463.53	2067.53	5415.65	1124.37	2812.23	3843.88	8746.35	1148.42	3149.32	4419.35	4760.58	1065.52	1756.38	3737.02	4205.66	1184.55	5412.67	8427.38	8792.75	566.99	1080.35	1907.02	2887.97	965.525	1676.9	2090.13	4263.27	959.934	4301.96	4315.79	8132.84	1114.91	2321.31	3115.54	4748.07	904.062	4969.19	7794.67	7295.89	1082.65	8542.2	29287	21651.1	1664.85	1286.05	2871.4	3020.02	1139.58	1227.26
722.952	4475.9	5385.86	3849.85	835.351	3812.71	4195.25	7852.09	749.25	3994.84	3486.04	4928.85	815.642	4992.38	3238.52	4926.22	789.941	2207.23	4946.44	5373.76	940.22	2241.84	3863.82	7845.2	721.503	2600.17	2694.16	3590.26	686.757	3205.34	3742.42	5056.76	635.339	2802.57	7809.68	5420.96	876.24	2176.12	5344.34	6612.38	845.246	19590.2	12130	9137.29	708.237	1374.13	1772.68	4410.76	862.333	1557.5
1287.81	2542.27	3979.33	4379.45	1372.97	2909.47	5164.01	11362	1138.19	2388.79	3367.2	15768.3	1029.85	3484.63	3162.3	4009.85	719.058	2692.26	6161.87	5776.21	901.037	2132.59	3741.98	3666.54	764.185	1884.49	3867.49	3819.2	538.932	2782.69	3141.43	6155.65	1219.88	1411.27	3774.96	4507.56	1144.99	1860.61	4733.14	5997.73	899.346	18705.5	15287	23121.4	985.452	889.843	6308.14	5839.44	1123.81	1457.83
841.231	2163.1	5858.09	3461.97	987.785	3176.81	7400.34	7240.76	847.959	2773.56	3373.44	12338.8	957.554	2186.36	3141.08	3529.89	701.52	2007.37	5094.61	9265.18	618.618	1561.91	3895.94	3679.14	847.61	1526.65	3050.93	10673.4	784.069	2367.88	4058.28	5675.69	905.7	2381.26	3475.94	4165.94	1218.71	2509.4	3982.23	6778.18	746.591	6017.3	13564	19715	1049.11	1866.47	2722.79	5327.11	985.658	2108.52
984.73	3979.92	5608.11	6522.79	1281.56	3330.83	8115.21	7160.46	1232.39	2941.83	3728.91	11880.7	1174.12	2000.76	3165.13	6630.11	1285.57	2203.76	3830.77	10491.2	700.363	1232.01	3217.86	3796.37	729.695	3367.59	2443.46	4959.11	980.345	3948.6	2952.79	11039	715.749	4180.85	4993.39	4640.69	1484.3	1586.41	7440.74	15797.3	794.327	13104.5	23796.1	16869.9	1183.43	1390.49	2380.37	4310.22	1082.8	2170.98
1049.77	1762.99	3142.23	7163.15	1459.09	2122.2	5575.62	10729.3	684.543	2875.91	4166.24	8050.06	884.005	3265.08	2865.75	5530.02	939.745	1892.46	4498.5	6236.03	967.263	2013.05	3473.69	5804.81	729.264	1612.23	5284.84	3417.17	746.134	3332.35	5206.66	4717.82	766.306	2156.39	4137.52	4117.06	1170.52	3018.22	5442.73	21133.9	1274.23	8017.73	33692.7	17750.8	990.129	1489.48	2744.88	5447.92	888.512	3424.72
881.051	1791.75	3364.49	8953.27	1300.32	5264.13	3523.42	7021.76	902.431	3251.5	5409.73	10278.7	832.615	3228.31	3718.64	5727.72	2292.55	2672.54	3552.91	10293.5	825.592	2799.76	2409.17	4524.7	1321.43	2729.3	4022.27	4621.54	941.791	5883.71	4609.37	5103.97	1231.43	2600.82	2500.66	5212.23	861.612	2808.84	5005.89	8086.09	873.251	16477.2	19503.7	17668	1142.64	1432.84	4449.99	4896.34	908.698	3409.59
965.853	3053.6	4217.36	6319.71	701.674	3554.59	2980	7860.02	957.076	1827.93	3905.51	6251.26	959.911	3149.41	2798.64	5324.62	1409.07	2815.4	4629.49	5373.03	1085.27	1840.64	6532.37	4209.4	1289.31	2490.02	3182.84	9344.62	1395.78	2148.51	2848.66	8513.44	769.918	2092.84	2231.51	6531.54	687.225	1947.23	5070.16	8678.93	550.555	6336.18	16149.4	11258.1	702.781	1482.73	2290.99	7185.51	950.963	1827.8
1050.8	1604.44	6446.1	7284.38	1197.55	2898.9	3326.35	9016.88	1158.14	3700.98	3704.79	6030.26	1307.22	2410.62	4673.36	5752.86	1027.07	2417.69	4484.61	6490.15	967.263	2066.21	2235.23	4258.27	1468.01	1691.98	3243	3936.91	967.974	2416.12	8642.91	7876.16	688.544	2384.39	3289.13	5491.99	864.767	2275.35	4001.16	6090.66	974.451	13404.9	9166.6	22136.8	1975.59	1249.16	3242.67	3484.03	611.266	2468.71
858.634	1104.48	2996.22	4707.59	771.683	2418.09	3512.07	6824.41	809.967	3336.67	3707.74	7675.35	733.449	4688.76	3212.28	2896.39	1079.87	2894.14	3746.55	7003.87	812.839	1574.05	9117.02	6879.01	1350.74	2239.96	3798.51	4927.65	885.712	2837.12	3339.14	5874.44	863.088	1750.74	3385.18	6169.2	861.899	3186.59	15388.3	8696.43	771.414	7411.83	26237.6	18046.8	1121.07	1588.73	4567.17	4497.28	932.985	3187.53
1598.84	3074.68	3267.15	8663.03	963.216	2471.45	6294.98	10257.7	1201.85	3618.92	5351.09	6792.18	1266.68	3326.06	3124.59	4722.39	1084.07	2520.9	4848.34	7139.8	742.311	1377.07	3709.56	2507.35	753.192	2058.45	3478.39	7666.85	1349.8	2832.79	3773.56	5363.55	1086.02	1915.17	4098.76	6005.27	937.62	3645.79	5276.94	10727.1	954.72	7147.03	26375.1	17612.7	897.637	2523.26	6137.19	5573.41	766.448	1449.63
730.768	3022.03	4291.84	3827.28	899.812	3620.39	4698.53	13252.3	792.273	2613.44	5537.76	8968.62	1889.49	3031.23	3646.19	4256.58	1253.05	3085.04	5103.37	7880.59	756.14	1601.25	2326.04	6385.16	838.125	1086.46	3165.39	4565.49	3694.59	2917.12	4297.65	13477.6	897.996	2062.5	6492.29	8092.81	1062.96	2842.11	6173.84	5308.49	998.637	11193.1	18118.7	18287.4	948.56	1272.02	4922.58	5160.58	1141.79	4305.04
739.912	3170.69	7353.1	3377.76	538.672	3121.08	4726.79	9006.31	768.853	3084.08	4044.98	7644.3	871.432	2425.56	3723.35	6442.47	840.911	1592.67	8198.84	4217.17	1041.17	1300.39	2726.63	5003.03	1587.01	3244.29	3734.49	3102.01	2327.05	2069.75	5805.37	10124.4	1236.49	3277.33	2596.25	6083.26	712.465	1868.07	3803.84	6918.72	1257.05	7886.63	10442.7	19886.8	871.137	1248.38	5818.66	6099.25	1031.39	2110.73
1016.59	2645.66	2915.25	11138.2	1156.86	4635.9	3909.93	7145.66	1086.49	3880.7	6672.3	6915.35	960.54	2204.9	3412.96	4139.18	585.879	2949.85	3405.3	5669.89	1166.56	1519.81	3656.54	9429.55	713.527	2098.34	2936.24	5104.41	688.612	2293.65	2781.67	5731.77	1411.52	1525.15	4442.8	8109.65	1116.6	2548.12	5579.26	10069.7	1239.23	10561.8	26688.3	11734.8	1171.22	1207.85	3141.34	5568.74	1221.9	1786.17
1253.88	2236.41	3156.83	13986.5	1016.05	2497.07	8028.83	8461.83	907.115	2469.8	7802.85	6946.05	1019.79	2502.4	3547.18	5921.18	670.463	3063.12	4740.19	5639.57	971.104	1672.24	3361.52	4392.4	846.317	1853.44	3120.34	5469.37	918.081	3939.31	1954.92	6720.98	1015.24	2158.09	3364.71	5071.38	1192.6	2754.07	7949.84	5553.72	906.348	10249.9	12275.1	18055	818.396	1327.62	2243.45	5515.73	912.798	1742.01
784.009	1800.74	4146.72	4290.07	899.02	2982.64	4997.57	22406	1323.29	2427.99	4421.6	6110.92	891.234	2799.27	2178.19	4127.24	986.878	2678.94	4211.5	13573.8	701.592	1222.79	2509.2	4073.11	1588.73	1942.48	2413.28	4817.93	1060.75	2709.3	3767.16	4373.92	1165.71	2348.28	3682.03	7910.07	809.124	2783.02	4938.22	7532.52	910.803	7801.96	9013.84	23884.5	751.625	1342.95	2873.22	10477.3	1965.32	1888.68
1086.79	1912.68	3674.78	5946.28	650.422	1996.97	2669.06	6517.43	1342.02	3169.26	5658.32	8279.05	1025.76	2768.78	2485.9	3812.14	973.542	2557.26	8106.4	6859.01	624.764	1548.85	3733.07	4668.68	816.784	1254.17	2573.65	3641.58	798.295	5418.18	3589.44	15566.1	634.376	2227.18	3842.85	6734.01	1168.8	2124.21	13471.4	19224.2	973.178	12142.8	10343.4	24708.2	1890.36	1258.51	3230.2	9047.31	1043.69	2285.14
854.652	1967.1	3770.06	8722.02	933.628	3939.52	3412.2	6804.86	759.832	2881.99	4255.58	6781.59	1027.65	3754.31	3192.48	4916.95	1050.82	1823.04	5369.92	3909.15	1016.13	1745.99	2473.24	3274.71	740.904	1677.76	2284.36	9728.98	825.922	2254.89	3408.84	5027.08	1067.97	5603.46	2627.55	4214.09	661.984	2960.85	4634.75	13216.5	1478.54	7301.71	30874.4	17206	783.322	1665.11	2286.57	5271.25	690.749	1130.75
835.627	3621.54	5976.81	10432.8	999.145	2385.85	3460.28	7435.48	1280.27	3443.36	4684.25	7078.06	661.943	1998.56	2965.7	4998.05	712.482	2921.17	5054.78	9127.07	571.138	1415.63	4390.25	3840.78	1497.11	4622.63	5024	5142.78	1320.53	2731.56	3121.02	7351.45	1108.89	2009.78	3371.47	10344.3	954.543	3224.17	5687.67	7088.8	1358.25	7504.1	12480.7	21775.9	758.12	1118.47	2116.13	9908.82	577.517	1411.15
785.778	1821.69	6153.2	4827.78	1482.07	3418.81	5343.39	7904.93	1512.38	2735.92	2956.58	12058.1	949.696	2035.49	4197.81	1864.81	1040.04	4417.75	3656.13	6650.38	1066.37	1065.75	3018.26	14808.6	1433.74	1934.07	2658.16	4617.23	1026.32	2022.96	4595.56	5062.53	863.569	2772.22	3800	5920.04	1381.05	2530.62	5527.34	7234.5	2164.67	8271.68	22872.5	19403.1	1894.26	1316.45	2486.89	5007.03	599.28	1513.34
1025.44	1377.77	2876.76	6065.59	767.191	3825.66	4905.9	8044.41	976.159	3019.9	6489.8	8058.74	1061.44	2063.94	3192.48	3933.15	693.299	2902	3032.25	5843.81	1155.03	1097.57	3170.69	7740.56	1075.9	2329.63	2561.37	10376.8	639.131	3362.24	4706.48	14217.8	1276.7	2163.14	4057.36	3623.04	1029.12	2630.16	4591.72	6204.53	531.461	15311.1	18334.4	30299.7	1248.9	889.583	2553.91	8005.21	1034.86	1527.22
1577.6	2034.79	5374.8	8642.09	957.14	4147.7	5730.43	5986.68	957.944	2354.09	6809	4973.96	1372.77	1814.38	1924.85	4048.35	697.684	2597.27	3922.85	5445.37	969.414	3441.13	2535.47	5170.98	1068.35	2281.99	2789.22	7906.79	655.625	2640.43	5707.03	6025.76	954.573	1769.03	3898.95	5156.37	855.876	1889.29	6529.5	16600.7	831.88	7380.61	11501.2	14506.7	937.908	1877.37	3129.4	4257.21	675.925	1443.95
1385.14	2077.86	3301.22	8331.35	956.348	2286.52	4708.83	9143.95	984.659	2790.05	4565.23	7851.25	1411.74	2548.76	4777.24	4355.9	933.899	3787.85	5553.7	5023.17	1081.74	1475.25	3269.95	7198.77	1038.17	2222.28	1777.56	4553.21	924.06	2975.67	3110.1	6732.12	1858.83	2140.26	4512.13	5561.56	1225.02	1730.97	5551.14	12985.6	1286.33	8630.03	13609.2	25820.7	996.884	1109.9	2511.56	6765.67	1027.29	2225.85
1324.97	1963.42	3989.51	4236.1	877.356	3624.88	6014.68	20809	761.22	4218.45	6052.11	10578	846.444	1888.86	4736.85	4140.13	1058.67	1984.17	3200.87	4773.63	1077.13	1638.28	4882.72	5053.12	696.713	2031.93	4082.84	5717.91	1756.79	2492.4	4247.54	8669.3	1522.26	3288.88	4517.19	4741.09	981.217	2448.88	5662.15	9350.39	1039.37	7992.91	12629.7	24439.6	1396.99	1802.81	2616.27	5704.86	1361	1412.09
1746.62	2208.97	4540.2	4756.85	1007.6	2833.9	3437.84	9801.24	1041.73	2593.84	4684.25	4384.99	860.903	1666.8	2955.64	3164.66	1293.61	1975.77	5614.9	5659.85	1107.39	1180.99	3264.27	5666.36	484.164	1793.52	3132.19	4051.79	512.954	2957.73	3985.29	6044.11	780.27	1821.75	3311.28	6653.6	1216.7	3255.43	4955.43	13239.7	1579.11	8257.71	33534.9	30510.9	1030.66	973.241	3029.36	5245.27	568.685	1687.76
766.901	2398.34	3533.05	7373.9	921.739	4524.15	4604.73	10852.4	1074.87	3317.93	3648.76	16731.3	1109.21	2561.65	2340.38	9743.7	1177.24	1856.29	6560.5	9764.65	1016.43	3122.9	1948.66	3932.82	1142.94	3144.05	2682.74	4296.9	1073.33	5233.86	3875.4	4672.46	804.104	3333.19	2357.91	3295.62	1003.02	2021.24	5883	12915.6	1249.41	13543	12826.4	16822.2	1108.86	1280.07	2922.06	5415.45	961.056	1176.17
593.463	2803.61	5499.71	4287.57	1836.61	2400.12	3059.52	7476.15	716.636	2378.73	4312.83	7227.26	651.571	2005	4312.85	6882.35	855.161	2917.89	7403.24	13000.2	1202.66	1133.22	6989.18	5651.61	1084.95	2081.51	2782.75	3425.8	1113.33	4081.78	3268.84	7027.55	1092.76	3267.7	2775.12	8417.58	1175.97	3097.09	5056.38	6022.11	991	5060.02	12431.7	21378.7	849.313	987.791	2961.81	8239.83	689.488	1687.76
569.719	3201.96	2660.11	4731.92	1166.64	2458.24	5498.48	21431.2	1169.24	4612.07	4966.32	3251.85	693.217	3506.63	3299.35	1579.9	993.272	2199.74	4847.44	6413.98	955.585	1614.3	3264.88	2855.54	779.491	1726.26	3263.04	5605.61	951.481	2191.81	4422.58	5722.28	627.875	1967.89	3193.78	4511.89	781.876	1641.19	3806.71	7186.03	1392.62	10731.7	14194.1	12429.2	742.792	1875.29	4315.41	4586.66	1024.45	1318.1
688.146	2303.36	7573.74	13630.9	1297.94	2037.66	3406.67	7069.04	846.224	3867.52	3014.34	13214.3	1137.65	2128.84	3810.41	7676.3	816.979	3374.42	3796.98	5661.12	1428.53	1527.49	7506.55	6065.87	687.659	2745.46	3941.22	8318.08	2251.39	3122.06	4526.29	6301.83	1183.28	2560.38	3557.8	5030.7	877.961	2027.54	4671.18	6933.91	878.343	8818.41	17833.5	28256.5	698.364	1587.17	3807.74	14794.8	626.406	2365.9
956.414	2100.57	2832.52	6545.8	757.417	2580.28	3592.38	15674.1	704.493	5550.76	4321.5	8116.85	538.575	3328.1	2771.92	6575.9	972.263	1794.36	4257.36	11937.2	1030.11	1393.97	4718.77	6101.52	1300.09	1490.86	2202.45	8934.82	1124.66	3906.53	3184.52	5667.23	989.481	2154.95	3609.57	5057.67	931.884	3373.6	3481.72	7741.03	1359.52	7790.52	24312.9	14607.9	700.703	1646.66	2025.98	8364.27	1112.45	1953.02
816.307	2061.78	4060.88	8360.4	1047.49	2709.47	3492.25	8440.69	782.384	2373.17	5175.54	6684.45	2179.76	2071.16	3416.11	4686.25	727.097	3224.62	4231.78	9471.8	1420.7	2275.18	6550.19	3534.7	804.497	2786.41	2193.19	9230.8	955.604	3815.19	7276.82	6226.58	713.582	2715.66	6576.8	4925.01	2256.71	3137.54	9326.59	3079.03	1305.42	6516.28	12624	12834.6	1045.47	2377.51	2959.74	5373.1	1126.96	1727.82
884.443	1918.73	3586.74	5036.92	782.514	2533.53	4920.18	15489.1	985.006	3752.5	4436.35	6302.62	1350.45	2248.43	3273.09	7631.36	934.63	3066.96	6183.42	4928.73	1239.23	1706.65	2687.44	4090.78	757.503	1867.88	2520.41	3793.76	1498.24	2513.23	3390.49	5835.27	1141.88	3134.08	3750.88	4447.13	738.566	2633.02	5031.43	5418.91	1065.47	9801.79	11153.1	17140.4	577.813	1938.95	3460.12	5319.83	1229.79	1622.47
831.35	1914.01	3853.38	6464.83	1631.87	3385.27	4755.05	10309.8	764.863	3206.39	3792.05	6142.15	762.994	4281.57	2200.51	2926.09	2031.12	2575.34	7335.46	11387.5	630.45	1446.66	3222.78	4514.41	1229.16	2601.68	2780.6	5225.13	818.294	2104.8	6809.01	5434.88	1465.68	2527.63	8925.8	3934.82	693.248	3087.05	5078.18	5575.81	901.256	6815.42	9710.12	22354.5	793.454	1402.7	5150.69	4858.94	890.089	1565.38
757.757	2403.49	3560.64	7430.82	933.363	2660.6	3591.06	8979.89	874.675	5674.28	4179.25	6247.63	1687.08	3451.47	2759.82	5157.4	795.056	1908.35	2842.8	4279.63	895.813	1594.64	4657.31	4317.73	995.489	1508.97	2625.82	4745.28	725.929	4441.55	4279.7	5975.87	1056.89	3434.77	2747.2	5640.77	2000	3012.48	9735.58	8905.81	856.702	14330.4	21814.1	23878.8	1147.57	1551.31	3042.35	15353.6	1085.33	1593.14
1220.55	2183.9	2684.45	8297.43	937.59	2766.28	3495.16	7554.88	835.642	5669.08	5017.5	8503.35	1607.87	2302.03	3640.06	4241.97	1403.04	2058.15	2915.69	6146.16	1051.92	2751.36	2770.41	3822.8	1311.73	3372.97	2549.07	3684.91	967.768	5822.69	3132.78	7172.28	739.583	2900.55	3372.66	4262.71	1190.31	2861.34	6240.66	7129.81	716.677	10526.1	12482	12994.4	883.608	1704.08	4217.99	6698.9	547.553	1594.4
766.901	3024.54	3215.68	6991.77	1145.5	3042.61	2766.54	7844.17	1125.18	5496.64	7459.54	7559.81	1115.49	1723.37	4165.43	2685.96	987.792	3305.91	4353.81	5726.7	720.953	1448.97	2062.98	3690.81	754.701	1639.4	2625.17	6370.44	845.096	3580.78	4316.81	7961.31	2041.8	1887.72	4372.26	6323.3	956.55	4201.94	3720.37	6614.96	1136.75	5973.99	15727.4	16687.9	659.133	1845.95	2313.6	6394.14	756.986	2220.49
1121	4327.24	5355.03	4792.25	918.305	2857.16	6064.34	7886.7	1233.78	3515.01	6176.84	4867.96	656.6	2320.73	4911.92	4068.62	1252.15	2808.28	3925.77	4472.93	1120.46	2727.54	2856.31	2874.59	1339.97	2685.1	2818.55	4676.94	1022.82	3428.42	2406.23	7879.04	1044.13	1549.95	3084	13278.6	670.016	2272.21	5882.42	7191.2	582.379	8631.95	18850.6	18236.4	634.192	1343.99	2929.08	18698.9	867.064	2610.03
946.68	2708.93	2912.15	4990.46	982.238	1981.65	3194.79	16508.6	782.384	4646.94	5978.39	10083.2	714.119	2607.7	2835.26	7785.85	751.029	1916.21	3826.57	6747.2	1900.72	1395.19	3311.59	8542.95	1394.72	4956.11	2720.02	4060.21	1831.22	2382.51	2214.69	9058.34	681.322	2319.39	3003.12	7762.98	829.202	4422.5	4560.47	7336.61	954.72	7892.35	13844.7	18119.3	1092.23	1560.15	2115.88	4375.69	936.139	2659.55
1102.56	1966.66	3201.96	3389.99	829.539	2875.39	8186.28	6244.52	1711.53	3363.91	6649.75	4952.96	807.627	2311.61	2138.9	6609.06	1340.74	2800.78	6175.39	5474.6	792.249	1958.04	2682.83	9904.03	967.681	1779.3	2552.53	5840.58	802.213	3572.33	3375.44	6170.71	1190.99	1809.95	3708.52	6463.16	1025.96	3948.95	4708.47	8915	917.168	6395.98	19346.4	18430.5	665.109	934.27	2696.29	6520.4	746.892	2092.75
1168.2	1799.42	7470.5	7785.82	1139.16	2152.57	3166.51	10144.4	968.699	2562.96	4971.87	6336.62	611.653	2045.24	3026.67	4144.06	876.9	2908.75	2699.39	7613.51	1253.68	1352.33	4923.9	4235.83	1013.6	2671.74	4067.97	4336.99	776.441	2613.23	3210.09	9084.53	923.997	2096.45	3105.67	4541.51	1069.27	2429.67	8212	8895.78	1216.31	7225.33	15502.1	43224.7	1074.31	1048.33	3765.14	8601.99	1281.51	1342.39
978.389	2012.67	3283.07	6812.29	898.227	2977.36	4346.9	16820.4	1135.06	3099.7	5340.85	6954.37	690.231	3694.11	5266.94	5456.15	866.122	3368.21	2581.74	5255.01	1371.53	2017.5	4551.75	3347.54	859.251	1670.43	1440.85	5491.78	996.632	4763.79	3480.59	6655.21	719.601	3385.67	5469.11	5807.37	787.612	6078.04	3759.09	15465.1	1143.75	6623.84	17369.5	25184.2	801.248	1141.08	2913.23	9624.85	1017.51	2368.42
1193.27	2996.96	4094.52	7001.51	869.959	3175.5	3532.94	8277.96	702.932	2316.28	3269.36	8482.54	935.081	4635.64	2921.38	4949.17	1247.57	2759.67	5336.12	5288.99	929.156	968.031	4344.62	8050.64	1461.98	2911.02	2362.83	5605.61	912.927	3611.08	3961.17	5455.5	740.787	1743.51	4583.39	3460.79	735.124	2722.52	7665.89	20418.8	1041.92	7325.89	14099.3	14961.7	597.299	1574.18	3128.09	4850.1	1170.17	2023.67
805.983	2708.34	4320.89	5268.61	764.814	2535.11	3683.26	7866.1	1011.55	2818.31	4653.88	7835.29	443.653	4879.86	2688.31	4415.94	993.09	1895.21	8212.36	8172.35	994.153	1363.24	4808.04	3345.7	1001.96	2563.96	4677.59	6578.04	1073.53	2988.04	4179.92	6119.58	1203.51	3073.16	3158.15	4248.26	1253.98	5202.66	3293.57	5060.68	969.996	9690.39	13348.3	18359.3	1214.86	2752.15	3506.89	4404.53	744.369	1289.08
802.001	1871.68	4652.88	10914.3	1117.76	2686.49	3489.34	5487.64	645.684	3240.56	5948.73	6548.43	855.874	1949.68	2477.57	6115.75	874.526	3226.08	3140.03	5459.98	971.412	1427.15	5438.34	3992.6	1357	1718.94	5157.02	8586.47	637.688	3219.98	4610.2	3214.63	1090.84	2930.89	3071	4148.6	647.07	2343.91	3491.47	10469.3	602.747	7973.81	10127	13483.2	548.975	1321.38	2917.38	5600.42	948.44	1480.54
1616.39	1639.39	2605.99	7141.32	616.871	3167.57	4390.74	5702.16	1272.29	2804.96	5102.68	4824.94	979.399	3007.97	3401.96	6512.25	698.963	3273.95	5012.21	6781.18	1194.06	2304.07	2947.58	4156.08	1121.16	2214.31	2305.7	5571.34	1627.31	4956.57	4078.69	5168.92	654.358	2248.84	2053.11	6831.99	1230.47	1939.21	3042.03	6375.76	892.982	9472.11	10428.1	16161.5	1158.48	1022.09	2598.87	6307.1	1149.36	1227.26
1172.92	2311.77	3846.75	10356.5	729.677	2873.53	3419.08	7200.87	1037.92	2779.64	4413.45	5711.58	869.546	2606.59	4377.9	8207.81	770.576	2035.51	3388.3	6544.42	1039.02	1231.86	4877.03	4413.3	882.316	1946.35	2994.66	7424.78	1148.37	3550.27	5164.18	6941.17	649.061	2635.97	4764.92	5196.59	1205.22	3671.32	4200.5	9225.33	964.904	9517.94	13796.3	20123.6	1176.67	1287.87	2428.42	5828.28	599.911	1141.16
1346.5	1796.02	3846.75	5703.68	1087.91	2302.89	4413.72	9273.14	1062.03	4233.38	3116.36	6875.45	1571.41	3588.82	3846.09	6123.61	1167.92	2246.32	7662.84	6351.5	1147.34	1366.46	3595.39	2388.58	1354.84	2609.01	2876.1	4545.66	1009.83	2487.26	3368.01	5098.2	1015.72	3168.02	3662.53	8912.55	1313.36	2900.62	3866.07	15271.8	753.592	6821.79	11918.7	43791.5	2038.19	2200.05	2760.71	6042.09	599.911	1620.58
924.706	2280.06	6083	6625.73	831.124	2124.57	5927.5	6585.05	796.61	3900.81	5165.82	9903.32	806.998	3349.94	6568.98	4830.99	1046.25	2294.92	6102.32	15818.8	1411.48	1252.45	3460.79	3107.84	2657.29	1683.15	2700.19	6850.72	1237.85	3462.65	7123.63	7262.58	720.805	1924.79	6046.66	5379.32	989.822	1697.41	5352.38	6293.72	1300.97	9423.07	14500.3	55294.3	1015.85	1658.88	2588.21	4836.84	986.92	2397.12
637.413	2105.15	3934.94	8345.65	609.473	3030.73	4520.46	8133.97	1073.31	2394.69	5257.41	8712.75	735.964	2337.07	4578.75	16938.3	1388.43	2931.23	3772.68	7124.26	605.865	1488.77	3456.34	10504.7	844.376	2288.89	4851.13	2709.9	887.567	2297.58	7957.59	5020.89	741.509	1802.25	4937.29	4479.63	1317.37	4323.55	2894.03	8101.86	913.985	9593.04	21113.3	34284.6	1134.06	867.5	3129.14	3838.67	861.071	1546.77
1615.06	2025.21	2662.62	5961.63	1115.39	2093.14	4514.65	8643.05	813.263	2373.87	4538.18	6950.22	922.037	4328.25	4814.33	7237.99	1016.66	2779.77	3167.25	5501.81	853.097	1758.44	3730.3	2502.59	749.311	1719.16	3803.89	7780.25	693.56	2575.91	3488.63	9739.53	1579.32	3107.11	5053.58	6416.95	743.155	2766.1	5809.28	7795.81	1213.13	9172.96	20891.2	24066.6	992.727	1120.03	2035.61	10464.3	1475.18	1573.9
937.831	3194.29	3239.28	4098.94	1220	3534.52	7013.83	4559.02	921.861	2431.12	4245.7	3898.74	1134.04	1849.73	4538.84	4070.83	754.5	1880.59	4117.23	10135.7	1010.9	944.215	3654.24	5223.53	561.337	1960.37	3291.28	5469.16	1069.41	4425.46	3212.77	5994.63	840.698	6601.6	5141.22	4989.06	892.016	4706.74	3520.16	7020.25	1143.75	7337.33	19713.7	16182.5	932.192	1091.71	3512.87	4355.17	1217.17	1978.57
1060.54	1610.19	4477.67	6513.06	871.809	3923.67	4887.94	8498.81	1563.03	3351.76	4129.12	8314.09	892.648	2685.33	2652.8	4609.71	919.467	2271.36	7926.45	5288.25	845.721	1236.93	3875.2	2510.58	803.85	2033.02	4293.66	4505.14	812.521	2970.1	2858.56	11289.5	819.271	2388.72	5915.22	3868.12	810.271	3483.16	5517.87	8515.74	1043.83	9990.18	19608.7	15038.1	1535.99	3087.57	3168.37	6140.56	1887.42	1400.42
780.027	1971.67	3322.15	7473.01	806.291	2619.38	4731.28	6918.46	976.333	2690.29	4572.52	5710.02	919.679	2359.39	3216.52	3135.11	1078.77	2547.4	5928.95	8189.7	868.923	1472.8	2923.15	3746.44	818.293	1367.13	2775.22	5579.53	929.626	3239.98	8794.44	6621.81	1121.89	3448.02	3462.47	10766.8	770.69	3492.91	4031.86	7311.38	842.7	7197.31	31148.1	21924.2	502.209	1087.56	2214.35	8256.97	1394.75	1564.75
849.638	5410.78	6049.97	4622.65	961.631	2725.85	6741.72	13486.6	725.831	3395.48	4828.41	9014.43	2091.44	2847.04	2618.38	4680.28	1193.5	2653.18	5983.57	4709.69	1726.94	2540.39	4855.21	3514.88	635.061	2179.17	2852.6	3682.97	1023.02	2812.18	2838.15	6559.96	1156.8	2316.5	3537.1	3955.52	738.566	5807	4995.29	5615.12	1131.03	8178.77	12905.9	17724	1000.52	1570.02	3353.34	9558.08	1263.85	1683.66
1651.05	2193.19	4096.14	9674.9	799.686	3520.78	6113.23	6670.92	1023.69	3532.18	4702.81	7358.23	819.099	2672.6	3099.44	9994.21	965.139	2738.85	3951.9	5877.8	1885.51	1738.92	3113.68	5739.96	901.933	2629.27	3065.8	7220.43	1049.82	6795.82	4324.24	4944.2	656.765	3172.35	4598.32	4950.06	1072.71	2187.02	3771.71	6803.41	836.335	17729.8	15670.1	12375.7	1795.27	1424.27	3151.21	7811.65	1019.41	2295.87
902.878	2316.33	4239.93	10034.7	825.84	2367.36	3505.99	30555.9	1153.97	3360.79	4541.3	3671.82	826.486	4612.7	6347.23	7551.52	492.343	2737.58	4137.51	12611.7	637.825	1321.28	3694.19	3767.48	698.653	1624.94	2687.91	3344.31	913.545	3512.54	5035.73	12022.3	900.163	2344.18	5244.74	4343.12	728.24	2648.8	4197.93	6708.18	761.23	8687.95	10233.3	12543.1	1103.41	1196.16	7261.38	4924.66	908.067	2102.84
704.222	2558.79	2222.83	4937.51	1307.98	3577.85	6627.32	5293.19	1237.77	3722.48	4720.68	4645.38	717.105	1342.75	4005.44	4241.18	1222.73	2449.47	5232.91	6485.04	1088.19	1415.63	3669.15	3574.95	1194.89	1323.15	3073.99	4824.83	1518.65	2109.34	3199.78	6155.65	885.718	2308.31	3391.68	5218.97	680.915	2110.72	4906.67	7685.39	1173.03	6589.49	14038.8	17643.9	1084.18	1475.71	3408.95	10639.7	912.168	1134.22
700.092	2806.86	5202.53	4876.9	1001.26	2273.56	4686.1	8313.62	968.526	3267.46	5207.28	10523.2	693.06	2191.24	2600.31	6538.65	719.058	3457.54	5140.46	11604.7	1216.04	2059.61	2921.61	3654.4	858.173	3344.1	3592	7496.99	898.495	3349.66	4182.39	11554.5	1088.67	2444.58	2742.87	8720.68	1234.77	2604.05	5034.01	6447.46	670.214	9801.79	14334.8	15197.2	1255.13	2274.63	2906.21	4533.13	734.591	1573.9
1290.61	1659.75	4653.76	4032.72	1186.72	2825.2	3665.04	9260.46	741.964	4119.92	4009.94	13476	1015.39	2621.84	5001.35	7830.79	929.149	3497.73	6497.65	5580.55	999.684	1358.32	3548.83	3713.4	569.097	2587.88	2039.48	3848.74	769.019	3954.78	7435.37	5668.06	1145.01	2628.5	6137.68	4309.9	657.969	2080.6	4406.43	8739.46	1195.95	9226.4	22479.8	27340.6	1197.46	1355.16	1733.18	8630.04	1028.24	1304.54
1266.56	1932.59	5210.65	5200.33	856.222	2683.58	6190.64	16171	1000.27	3604.69	5626.74	5653.99	713.804	3109.19	3278.76	4210.7	785.009	3378.08	3847.58	6847.87	1011.82	1985.7	2824.19	3470.62	993.549	1889.02	2495.62	4739.67	1275.99	2228.5	3838.7	9716.02	963.48	3257.59	3897.5	4725.92	622.403	3239.94	4929.88	9596.76	1017.1	9437.08	10789	19830.8	689.531	1539.62	3687.2	7798.15	1235.15	2582.9
1070.71	1694.41	3655.76	3993.93	988.578	3356.99	6951.22	6990.59	878.838	3008.1	6162.1	5953.06	1151.64	5349.29	5026.02	4953.25	1100.69	2079.17	10044.9	6400.82	1188.22	2309.91	3029.02	4259.18	929.741	2693.3	3244.72	8463.17	523.263	3639.13	2853.41	5667.65	793.511	1561.26	4128.86	8726.21	1409.16	2750.62	3621.12	6949.69	1418.08	8918.37	14789.2	25543.2	1750.32	1274.62	6693.44	18665.7	760.771	2295.87
1190.77	2261.76	3289.27	5220.53	1747.05	4174.38	6315.32	31604.4	1028.55	3932.56	5486.06	7908.15	1166.26	1862.46	4479.9	3161.05	926.774	1916.94	4329.33	5449.39	923.778	1741.84	3269.49	3866.9	683.779	1821.11	2485.05	4080.69	760.154	3147.41	4286.3	4691.84	917.979	3723.91	2336.48	6976.93	746.884	2609.79	5206.96	7978.8	777.142	7224.05	19346.4	16598.8	850.612	984.153	3161.08	4243.71	711.566	1836.95
597.593	2561.3	3637.03	6263.22	819.764	4037.54	5441.67	8545.83	903.472	3956.33	3223.57	11734.9	1162.48	2683.29	2519.85	5347.24	692.021	2129.4	2971.41	4791.71	868.309	1564.99	2830.65	5905.75	1475.98	2752.36	4241.93	4578.86	651.089	2542.3	3147.61	5611.36	941.572	1788.77	4188.32	4884.81	1487.74	3380.78	6783.33	6426.82	1040.65	8195.94	20879.7	8851.52	632.893	997.404	2041.57	5889.07	923.207	2819.14
1500.91	1896.75	6548.9	6428.25	1059.91	3029.13	4868.92	7819.59	1252.16	2014.43	5673.07	11879	761.109	3262.88	2747.89	4007.81	1234.78	1669.21	3488.78	7237.18	870.153	2187.9	2882.89	4090.16	686.15	1535.49	2454.44	3867.49	875.197	2143.56	3549.65	4296.4	936.276	2169.4	2917.89	7234.77	931.597	1753.91	4573.37	10020.1	1318.15	11484.7	10804.3	13448.2	1110.42	1056.64	2596.53	8463	1576.11	2609.4
2493.31	2703.47	6994.87	6043.04	1061.49	3694.63	4488.23	5476.81	990.037	4794.75	4502.1	7974.77	1465.01	2883.35	2453.37	5915.53	857.718	2451.12	5087.48	12769.4	604.943	1536.56	4681.58	3011.5	1195.75	2447.55	2938.61	9112.46	663.665	3119.79	3407.18	6608.62	881.385	3122.77	2584.21	2539.42	1062.1	2442.87	5620.27	7966.47	1216.95	7140.03	76230.7	15778.3	627.956	2321.64	2390.24	3639.91	972.411	2660.18
1709.75	2844.03	4321.79	3448.1	969.293	4289.29	3084.88	10026.1	1030.98	2636.16	7248.42	8903.4	724.805	3107.14	2559.45	4302.78	1395.92	2623.03	4112.67	8844.09	1263.51	1750.6	2319.13	8145.14	663.947	1754.93	1825.85	5149.03	875.816	2412.2	4441.14	7747.09	858.754	3913.86	6448.47	3622.8	1099.96	5752.5	3581.55	7332.6	906.984	7583.64	14002.6	38433.8	1151.47	2432.33	2824.38	16769.6	699.265	1588.41
608.359	1604.44	4425.9	6438.87	601.284	2097.89	4159.33	5108.26	725.657	3665.41	4034.06	6574.46	705.161	1606.77	6462.75	4410.13	1333.07	2415.13	5867.74	4752.44	1592.49	1644.89	5014.41	3516.11	701.887	1885.13	2557.7	3293.87	1165.28	2814.24	3522.84	6956.01	1014.52	3032.25	2383.42	11692	897.752	1955.27	5342.64	13303.4	754.865	9334.6	10529.9	15514.2	1506.11	1478.05	2852.17	6929.35	1207.08	1650.23
1027.79	2947.55	4231.67	2935.46	826.633	3379.18	6889.93	6311.63	786.201	2962.48	3013.48	6409.14	1320.11	2623.42	3068.17	4668.02	604.879	1506.25	3665.08	5532.69	964.19	1341.11	3428.52	3635.96	977.166	2256.77	3742.68	9777.26	1186.72	2911.97	3187.62	8911.14	1117.08	5623.19	5634.51	4575.21	551.558	2648.51	6419.36	7863.8	934.353	18312.8	10605	15476.6	1260.33	1706.94	4279.56	12368.2	795.466	1598.5
845.361	2040.99	4059.56	6080.19	981.709	4420.07	4770.64	7441.54	734.158	3822.92	5882.63	8184.85	952.368	1982.68	3581.75	4400.54	1194.23	2915.33	6316.79	5882.17	744.001	998.916	4339.55	8497.32	1056.71	1792.65	3815.54	5508.61	1024.88	1830.8	4670.8	13071.5	1162.1	1845.34	3985.38	5414.22	835.798	2587.42	5284.11	40387.6	1086.47	7748.53	12458.5	23227.1	1154.07	1441.16	3152.78	4721.5	744.369	1470.76
556.888	2134.05	3094	5811.48	859.92	2955.43	2982.11	6308.19	790.364	2480.21	5064.34	7641.34	1108.59	3114.37	3548.28	7335.75	955.639	2749.45	5958.18	4653.05	979.863	1133.36	3266.26	4047.76	1349.88	2267.98	3955.22	8128.17	844.478	4400.93	4138.69	8420.24	759.084	1788.29	4714.85	5674.71	1398.54	2372.87	5303.62	7721.82	1231.59	10655.3	10789	18140.3	878.671	1514.68	2572.36	6315.15	693.903	2627.69
1015.41	2473.11	3972.39	7934.92	925.174	2848.71	3803.19	18120.2	636.837	2032.81	5159.05	6006.83	1467.37	2076.82	3921.05	3822.36	650.916	6349.3	4000.49	5187.24	642.896	984.626	4294.37	3478.3	1378.55	2426.2	3538.11	6438.77	918.699	5700.64	4111.26	9944.67	936.757	1729.07	3846.94	11765	1495.49	2818.88	7106.01	6473.28	874.524	7935.63	20011.6	26884.9	681.997	1172.51	2780.73	4103.68	683.495	2440.96
1039.74	2032.29	2776.19	4057.5	668.122	3536.9	3133.23	12637	992.119	2738.86	4951.05	5876.9	571.421	3378.39	2952.65	3835.56	954.543	1715.99	3510.34	6187.08	945.29	1488.92	3035.01	2285.33	669.336	2419.1	4250.55	4541.13	1034.77	2038.01	4186.51	6205.13	793.993	2971.09	5480.43	4864.58	1146.43	2024.11	5371.88	6338.47	572.832	9099.74	13396.6	16241.1	842.818	1974.54	2989.35	4469.75	1511.76	1759.36
1019.69	4953.44	2719.1	8860.36	996.768	3577.59	4336.84	11355.2	1147.56	4635.85	7222.58	8376.89	689.288	3603.6	3231.14	6637.51	927.14	2274.28	5598.1	9758.8	824.671	1119.84	4176.52	2883.81	826.053	2391.29	4228.56	4799.81	894.783	3342.04	4655.35	4609.16	1125.02	2529.31	4573.52	5158.05	818.589	3428.1	6465.54	7877.56	868.795	4617.68	18132	17293.2	917.643	2503	2856.58	7493.39	644.069	1247.76
846.246	2211.62	6024.15	8938.67	1004.16	2651.1	2723.48	4464.18	885.604	6547.4	3508.42	7444.8	817.999	3085.92	3975.42	5670.98	1035.66	1810.99	8726.62	4497.95	1014.44	1411.02	2460.79	5632.87	1057.79	1510.91	2666.78	5255.31	1040.96	2836.29	5844.54	5698.57	1143.56	1997.25	2585.89	4727.84	750.612	2842.69	3795.5	7478.88	1036.19	9322.51	9527.47	20877.2	755.003	1241.88	3476.5	4675.76	1036.75	2544.41
1252.11	2200.27	3441.18	7905.28	881.055	3423.03	5939.93	5917.46	739.535	3676.34	4411.01	6420.41	956.611	3199.55	4260.35	1653.92	897.91	2392.84	4428.72	9410.79	651.193	1802.54	2962.02	3766.88	1056.06	2098.12	3120.12	10037.2	1847.92	2332.21	5465.39	9941.58	1277.42	4894.2	2828.08	9937.18	1097.67	2020.66	3926.01	16667.2	1509.73	12954.9	14306.2	17178	1449.47	1600.68	5568.21	6617.31	922.261	1930.63
775.897	2849.93	2989.74	3992.61	1153.43	2376.33	5260.18	11896	1077.47	2593.67	4957.64	5809.24	976.727	1905.67	4659.37	4893.38	1119.14	2772.65	3291.66	8410.38	777.345	1187.3	4093.08	6806.49	945.262	1856.9	3561.17	4149.02	1066.11	2822.69	8105.01	5103.57	1293.79	4403.07	2930.41	3884.26	1339.46	1808.7	5842.27	6156.63	688.672	7721.79	21795.6	40336.3	1096.39	1179.79	5371.28	5988.32	886.619	1630.67
1439.56	1558.87	5493.81	25947	946.044	2300.51	4728.37	6132.78	826.448	3609.37	7636.84	5602.29	1298.27	2685.17	3372.42	7601.34	1025.61	2341.69	12500.4	6825.58	771.967	903.65	5959.39	4423.13	1252.45	2565.68	9566.22	4220.8	1307.33	2949.69	4556.18	7205.69	1094.93	2410.63	4250.67	4459.88	846.984	2915.54	4920.14	6782.19	977.633	9308.5	15164.8	19627.8	699.663	1239.29	5285.81	5403.49	1066.09	2466.83
852.44	2883.85	4569.99	7798.2	951.064	1906.08	6255.09	8513.87	914.054	3969.87	5452.58	5359.94	654.085	4093.92	2921.85	4184.14	678.319	3122.31	4588.02	7485.8	833.275	1536.87	3333.41	3496.13	1327.46	2779.75	2681	4099.22	796.027	3563.47	3494.19	6234.83	832.031	2732.27	3876.56	2188.41	660.837	5603.35	6492.21	6028.14	942.627	13278.9	17063.4	12989.9	1050.4	1802.28	1735.26	10399.3	807.767	1679.88
641.542	1286.48	7138.52	6690.48	946.044	2727.7	5351.05	7520.02	838.591	3078.02	7537.61	5621.71	864.517	2967.43	7724.87	3798.31	1151.48	1767.32	4330.79	9214.39	731.709	2155.95	4613.21	2916.85	850.843	1916.17	3883.02	4303.59	972.716	3535.42	3094.22	8575.29	936.998	3312.72	3246.03	3835.14	646.496	1978.49	5599.34	12854.8	609.111	7050.92	14838.9	14454.5	719.929	1413.1	3251.49	7278.78	900.182	1800.68
964.378	1464.93	3612.84	4779.41	1151.58	2913.95	3428.32	8377.29	803.722	4236.15	4954.17	24187.1	848.488	4034.52	3911.15	3536.49	1014.46	2392.84	5569.59	10137	2133.21	1114	3689.89	3425.9	892.448	2336.1	1792.65	4546.53	887.567	3576.66	4901.73	9305.95	666.636	1718.47	3291.78	3703.94	952.248	2477.85	5157.91	17093.7	595.745	7965.53	12035.8	14386.4	1760.21	1342.17	3669.54	7735.27	915.322	1855.56
824.271	2137	2048.96	3747.49	879.47	2340.94	3862.91	5635.32	823.846	3452.56	6582.27	6781.59	1429.33	2310.2	5035.92	5654.65	2485.83	2260.58	2483.64	4988.28	923.318	2106.62	2910.55	4590.93	869.598	2558.78	5580.82	5198.61	835.818	2814.65	3755.4	17584.2	1353.49	2241.38	4013.78	10118.7	1085.05	5212.13	5839.4	8673.78	1012.64	6889.88	21490.8	12893.2	550.274	1432.06	7523	10738.4	960.425	2809.36
1070.86	2039.66	12399.6	15329.9	811.839	3513.65	3701.22	11312.6	1346.54	4640	4010.98	8244.36	792.383	2500.52	3034.53	4432.44	1095.58	2500.09	3361.08	5259.02	891.664	1532.1	3626.89	10208	729.695	1431.15	3318.23	2386.33	460.381	2651.78	2528.68	6021.85	963.721	2255.1	3615.33	4858.33	723.078	1873.23	4239.22	6938.8	647.3	7376.8	17241	28627.6	1563.79	1434.92	2070.15	4481.17	843.724	1736.65
868.22	2571.77	5730.96	11166.5	1323.3	4235.67	3369.93	21728.7	941.984	2870.53	5716.95	14354.3	781.853	3431.66	2973.72	4633.91	871.603	4497.22	3738.7	9624.17	855.863	1669.62	3077.57	3930.98	1169.67	2911.23	5032.42	5209.19	1042.61	2718.57	3409.24	12474	1193.16	3545.52	3895.82	5409.89	661.124	4282.83	5210.97	24091.9	754.229	8138.66	15671.4	31260.7	762.277	2810.6	2565.09	3645.89	828.899	2041.34
789.76	1846.61	4354.08	3625.08	862.826	2988.19	5028.23	11474.9	1056.48	2918.24	4477.63	9230.75	1379.05	2243.56	4412.01	6109.61	823.921	3060.2	3925.4	15573.9	1114.78	2733.85	2851.54	5746.88	593.241	1994.21	2518.26	4609.69	1589.58	1941.51	4033.33	10375.6	931.701	3071.24	2847.34	4732.17	716.481	3139.55	5109.15	8523.76	1085.2	6411.92	11091.9	24237.2	794.234	1617.05	3300.85	3740.19	1067.35	2227.12
864.238	1756.05	4512.32	4130.35	796.78	2080.2	4798.65	15206.2	1016.06	3156.94	3203.78	6044.49	894.22	2577.21	3992.55	4640.2	813.142	2485.64	3946.97	5954.88	854.172	2661.94	3009.2	5487.67	1223.13	1959.94	5207.02	7941.06	573.775	3280.6	4435.37	4838.63	789.9	1869.9	2381.98	4171.95	559.589	2746.03	4240.95	6205.68	1055.92	6404.27	12293.6	11970.3	4103.92	1042.87	3224.74	4437.52	761.401	2077.61
1400.48	2165.47	3885.39	4084.19	1049.34	2451.37	4858.62	7200.34	1241.75	3303.02	5025.47	11472.8	925.023	2982.67	8144.16	4660.16	1023.6	8052.69	7969.2	5648.88	680.388	1566.82	3562.05	3705.56	841.143	1617.19	3324.48	5789.48	1470.21	3640.78	3528.01	9238.95	2008.82	2654.5	3338.47	2998.3	1718.64	2320.39	5395.97	7848.59	1081.38	8810.17	12702.2	16017.6	919.201	2562.49	3985.72	5029.63	1497.57	1460.98
1303.73	2252.33	3825.66	6883.08	734.168	2335.92	4169.36	10074.1	670.838	3286.19	5697.01	11846	674.044	3774.74	2382.81	4477.86	957.466	2667.61	4141.71	8029.86	851.56	1699.59	2626.29	2624.29	1475.13	2343	2766.81	5013.66	1536.18	2643.95	5278.19	4967.5	586.707	4492.39	3903.52	5370.88	1174.82	5196.63	8555.31	6739.73	1204.22	8271.08	9852.07	27594.6	693.688	1173.03	1669.79	6176.69	759.509	1918.33
827.073	1621.26	3481.43	6974.97	868.638	4191.28	6840.8	6729.84	987.435	4610.18	3268.49	9857.53	900.349	2332.2	2577.84	4972.27	826.479	2985.48	2654.82	12034	696.368	826.207	2701.73	3374.44	1177	1495.17	3679.3	3760.78	2188.71	3127.83	3716.85	5453.02	629.561	3906.64	5128.21	4581.47	885.132	5060.12	5196.92	7143.59	1247.5	9256.34	16813.9	11205.9	1456.22	1360.62	3335.41	4648.49	794.835	1383.71
1015.85	2826.03	3162.87	5790.55	1143.92	2303.42	2647.66	14836.3	1240.89	2804.26	8065.15	6272.43	1008.63	2288.04	2823.94	8647.68	1100.69	2135.07	5414.12	5704.06	1152.73	1634.9	3596.16	7104.12	923.705	2422.97	2611.59	5285.05	1050.03	1829.36	4388.16	5707.85	1091.32	1723.04	2941.23	5128.21	1280.09	2018.37	5309.65	5330.87	708.402	10402.6	11557.8	17899.7	1722.27	1642.51	2669.28	5323.21	1311.48	2939.31
1176.3	1695.15	2582.54	3607.24	1066.25	2145.44	3815.62	6455.09	1124.14	2365.03	4784.34	6989.24	952.368	4946.81	3622.77	7987.94	995.282	2555.06	4603.54	12031.8	763.516	1814.98	2930.52	5901.14	1300.95	1375.96	2694.81	4325.56	770.874	3161.44	5991.96	5651.78	721.045	3917.24	3857.78	8335	791.341	2609.79	11757.1	7422.66	650.483	12402.4	21439.8	17716.4	1266.31	1620.68	4077.94	6510.79	704.627	1732.24
1265.39	1930.67	3653.1	5873.72	946.837	4021.95	4088.51	8777.27	893.757	3316.89	3808.01	6298.8	824.285	3044.75	4922.3	4159.61	936.639	2214.54	7619.9	7460.96	936.225	1331.12	7529.44	3733.53	888.137	1557.47	3116.67	5857.61	1188.99	2045.01	3376.46	6669.23	708.286	1722.8	2792.7	5658.81	834.651	3940.64	5035.74	10587.2	602.747	11109.7	12483.9	32006	1017.67	1310.99	2810.34	4224.22	927.938	2804
853.767	2614.24	3128.52	2632.09	887.924	2566.29	4881.86	6702.89	1070.36	3233.62	7495.27	4974.82	1353.12	3793.28	3308.62	3854.11	2269.53	1814.09	3152.1	10238	1011.67	2285.33	5849.06	4092.47	730.341	1872.41	4194.07	4985.42	1995.74	2451.58	6041.65	7473.71	670.006	1906.98	7148.1	4854.95	883.698	2324.4	4991.55	6454.07	738.317	7931.18	13205	20976.5	704.08	867.24	5377.51	4937.4	1205.18	2179.81
784.156	2685.92	6821.59	7016.41	1074.17	3716.54	5275.23	10592.2	870.511	3904.98	3845.14	10599.3	887.619	2996.66	2735.15	10309.1	1148.01	2488.94	6060.67	8155.17	735.089	1353.4	2675.91	4993.19	926.939	2487.43	6974.03	3878.7	631.09	3118.33	4134.76	4424.85	1017.41	2973.99	3365.2	3257.83	1174.25	1850.29	9063.28	7724.96	982.089	7665.78	13077.7	16066	1144.46	1474.93	2859.7	6609.52	570.578	2475.02
934.292	1863.43	3444.86	10257.8	669.443	3487.77	4679.77	13298.8	1026.81	2480.38	5168.42	3795.34	933.666	2921.06	3659.7	4434.17	1033.28	2289.81	3978.57	10381.2	716.958	4819.56	3936.35	4268.09	798.892	1827.58	3683.61	4859.1	1076.01	2532.82	2726.82	7840.28	677.71	3239.28	4404.75	14368.2	1379.04	1980.5	6640.21	7253.14	1240.5	6863.18	17724	21764.5	1077.94	3085.48	2431.8	22081.4	760.14	2499.01
1088.71	1858.71	3399.29	7501.18	1402.55	4070.55	4825.32	11298.1	892.716	3557.5	5835.44	8050.93	796.154	2685.49	3544.51	4778.19	756.875	2288.89	3397.25	10278.7	1136.9	1337.42	2319.74	3741.98	755.347	4588.14	2731.67	4410.29	696.653	2260.68	4154.56	5479.2	905.941	5644.14	4628.41	3417.45	713.326	2234.63	4482.17	8607.23	1596.29	5427.89	11666	18190.6	966.746	1637.57	2677.33	5781.52	1102.36	1640.77
856.864	2659.96	5928	3564.91	1109.84	2269.61	6629.45	9117.8	648.286	2696.37	4791.98	8250.77	903.492	2574.54	3743.47	12326.4	714.126	2424.45	4040.14	7592.31	923.318	2556.37	6974.74	3298.22	1125.69	1839.44	2664.84	5142.56	933.956	2203.14	5816.51	7126.93	704.674	1905.77	2635.72	5940.73	1577.52	3284.69	8561.05	11172	558.83	8634.47	11474.5	14170.6	2179.53	1420.63	4868.28	8732.68	802.405	2517.29
916.889	4345.09	2828.83	4592.56	842.748	3865.02	5029.8	7863.46	936.259	2396.08	5704.98	5896.33	1892.32	2541.69	6364.36	4150.98	1039.86	2242.31	4312.33	4713.34	1108.01	2066.52	4869.04	3756.26	1004.97	2092.09	2385.24	5180.73	1254.35	3205.34	6291.12	6371.92	1149.1	2055.76	2246.44	8545.42	1109.14	3956.12	4234.92	12350.3	843.973	12956.8	10314.1	18392.4	741.752	1115.88	1849.83	7861.53	1132.32	2128.07
885.181	2087	4901.39	3145.32	1031.11	3512.85	5185.67	8671.6	1327.98	4164.33	6127.23	5338.78	677.187	2295.9	3240.57	4791.54	640.32	2862.9	8774.49	4461.97	1468.95	1004.6	2789.16	2712.18	986.651	2248.58	4063.44	4535.53	1244.86	3283.27	4948.53	3846.53	888.366	2820.15	4199.16	5032.88	1088.2	2380.04	4541.53	10801.7	893.618	8715.34	11372	18568	998.443	1360.1	3348.93	8074.84	1125.07	2001.6
1002.13	4333.29	3726.4	5143.54	697.711	4139.24	3310.23	10866.2	750.465	3582.14	3989.13	7995.24	1054.68	1934.28	3772.39	9760.05	1008.98	2479.07	5114.35	4864.42	748.918	1470.64	3063.74	6155.91	677.527	2989.48	3293.21	4753.26	803.45	2553.02	3694.8	5644.76	895.83	2220.44	4383.57	3917.72	720.496	2915.25	3818.45	14302.7	1309.88	11346.5	16906.8	14048.4	821.773	1189.4	2647.71	11882.6	956.01	2295.55
1287.81	2290.53	3229.24	9613.4	907.473	2379.77	8439.38	17096.2	670.144	2232.83	4887.9	5389.95	1304.4	4217.14	3964.12	8100.16	837.257	2784.34	4659.62	7055.39	647.966	1599.09	2716.79	6248.26	1220.97	2844.2	2771.98	8836.53	1063.02	2298.19	3062.06	5681.87	1226.62	4753.61	4722.07	10346	1197.19	1819.31	6218.59	6912.69	658.12	7533.36	12125.6	10416	704.08	1182.91	3488.7	8122.65	713.774	2102.21
884.296	3573.17	4728.09	2207.34	804.97	2680.41	2649.77	8010.07	752.199	2854.23	4389.16	6571.51	781.696	2194.54	4399.12	3794.39	714.857	5591.88	3573.55	8534.61	787.332	1075.44	2241.68	3232.3	740.258	4739.67	3113.87	5874.42	1032.51	2681.25	3079.37	3993.33	978.166	2257.75	2708.19	3882.57	1207.81	3755.08	6433.12	9253.16	843.973	8454.38	13915.4	10178	1281.63	2053.79	2662.77	4713.18	911.537	1792.48
1154.78	2257.93	3351.65	3927.42	639.855	3397.68	5060.98	9068.12	1199.77	3956.15	5465.93	8187.11	743.507	2449.59	4592.74	3430.09	894.438	2688.24	4260.27	6442.66	975.56	1595.86	2634.43	10883.2	656.402	1388.25	2667	4842.29	1189.81	2654.86	3081.03	7470.82	830.105	2241.62	4882.89	5967.7	890.295	2666.01	4115.89	7163.08	863.704	7280.05	19817.4	12196.9	550.014	842.298	2181.34	2716.81	1298.86	2824.81
1672.73	6091.7	3083.98	6468.81	1064.66	2223.63	3014.34	7693.58	1046.24	3903.42	3588.04	8767.21	1147.56	3039.88	4126.61	6064.03	2063.82	2110.59	5112.51	11382.4	816.988	1409.18	2940.66	3620.9	736.808	1671.93	5226.43	4569.59	1267.75	3526.36	3328.23	9974.15	1055.45	1900.24	3168.99	7250.19	560.45	2604.63	6061.4	10731.7	1273.6	10768	17768.6	22489.4	538.063	1477.79	2699.93	4454.66	814.39	1444.58
1043.43	2509.1	3249.01	9055.78	764.55	2443.17	2958.6	11331.1	785.854	3457.59	3655.52	3804.37	1763.77	2971.35	3026.67	3579.24	893.525	1939.96	4872.28	6131.36	1212.03	958.966	3851.08	5610.75	982.339	2344.5	2706.24	7414.44	1414.75	6254.01	4491.85	7089.61	845.754	2152.79	3192.34	4801.76	549.55	2486.45	4215.7	6534.94	824.878	7891.71	9927.81	21261.6	1274.88	1542.22	3221.1	3219.55	1043.06	1410.83
923.231	2212.95	3772.86	9226.7	734.168	3943.74	6126.7	11013.3	777.701	3103.17	4149.59	8149.63	1127.13	3112.17	6006.99	5132.25	904.852	2832.56	4233.96	4926.72	1319.75	2510.43	4135.95	2533.02	796.952	1902.17	2177.66	12995.3	1470.62	4419.48	2695.49	5638.99	1000.07	3661.8	3650.49	4919.24	657.109	2790.78	5009.92	5847.44	815.968	8707.05	23288.8	14517.5	966.746	1453.37	2754.49	9008.6	1615.22	2065.62
1055.96	2520	5132.78	10765.8	717.525	2310.28	4798.9	5465.71	997.497	3411.78	6706.47	9309.85	1683.3	2864.49	2452.42	4247.78	1433.55	2554.16	5463.82	5672.27	864.467	1394.58	4200.64	3597.7	1444.52	1566.74	2139.71	10740.8	839.117	3909.63	4040.54	5197.37	1307.99	1904.09	4027.99	6591.97	1650.66	2696.12	5419.79	7820.48	1060.38	7221.49	19685	13275.1	736.816	1846.71	2546.38	2710.85	2179.17	1641.08
680.477	3382.77	3674.34	3286.9	1157.39	3521.84	4700.9	11748	825.927	2469.62	9933.86	7361.87	821.771	2841.86	2900.79	5079.93	998.388	2988.4	4190.49	6183.07	1227.55	1930.83	3417.92	4774.39	1310.22	2672.82	2347.96	4480.35	879.114	2593.43	2801.66	8046.04	964.684	1812.85	5884.89	2351.16	1404.85	2769.26	3357.25	8259.32	1426.99	5292.31	13010.3	17062.8	1112.76	1361.91	2886.73	6894.79	809.659	1684.92
847.426	2151.45	3209.63	5328.19	974.048	2705.78	3816.93	8616.63	720.8	2593.84	6865.9	6006.32	785.468	3980.77	4029.49	6111.81	729.106	2176.36	5445.18	5240.94	2183.14	2920.22	3583.72	4116.28	776.473	1647.8	5402.55	4468.49	1155.8	5955.46	3791.91	14888.2	1012.35	2433.98	3797.83	5541.82	917.543	2424.5	6808.29	8952.85	1836.25	10557.9	13758.1	16230.9	1487.66	1947.52	4052.75	7441.69	1010.89	2333.72
814.685	2005.44	4861.27	8946.64	678.69	2760.2	3020.96	9660.43	935.218	2319.75	6188.12	5864.58	978.456	3661.11	3511.03	8709.13	1459.67	1468.44	3079.93	5759.05	612.011	1949.27	4926.82	3435.43	1018.12	2080.01	2242.55	4957.39	872.723	3310.49	3009.27	5809.7	2171.8	1993.41	3166.59	11118.5	1004.45	2317.23	6861.36	11565.5	822.332	9890.9	11573.8	11782.5	927.255	988.83	3987.27	18687.5	1085.96	1238.3
724.721	2780.16	4268.25	4922.77	1133.09	3337.45	4364.59	5987.22	1126.74	4320.12	7164.63	3322.62	606.467	3306.25	3920.74	7148.73	2521.09	2110.78	4735.63	5177.92	999.223	1445.9	4440.19	3383.35	1019.42	1762.69	5217.59	8882.02	918.905	2179.44	8127.9	12961	933.387	1922.86	3238.57	5430.1	1127.78	2437.13	5956.43	6859.63	924.169	10095.9	19244.6	15878.9	1263.97	1124.45	2814.51	6246.57	864.225	2845
713.218	3422.29	2619.26	4015.16	844.333	2657.7	3039.18	11686.7	1090.83	2652.47	6481.13	4940.82	875.204	2601.88	5207.07	3319.46	1198.43	1985.63	4442.78	6414.9	559.307	1332.97	4331.25	7611.03	930.819	1515	4690.09	5468.5	806.954	2672.19	3360.59	5296.13	920.627	1735.81	3558.28	9321.59	825.76	2598.6	5210.12	10514	841.427	6408.07	17330.1	17834.2	801.768	1520.92	2931.42	8755.8	892.612	1812.03
720.592	1683.94	3283.22	8820.39	756.096	6592.71	5443.78	8444.66	876.409	3100.75	4178.55	8680.48	875.361	1791.9	2437.5	5041.89	1112.93	2211.07	7252.15	5759.05	1003.99	1192.52	6646.53	3616.59	718.054	2130.67	2700.84	5525.85	1035.6	2649.51	3584.7	7749.56	859.717	1646.97	3979.84	5414.46	1134.67	2032.13	3843.99	7949.84	694.4	12916.7	10944.9	16370.9	1178.49	1294.88	2613.15	3882.32	1211.81	1448.05
921.608	2186.85	2937.52	11125.7	1036.66	3095.71	4928.88	7930.02	1021.44	2349.06	6318.58	7061.75	838.744	2093.64	4528.15	4199.85	727.462	3091.81	4504.52	6929.89	2770.1	1280.11	3495.67	3476.31	885.119	1888.59	2657.51	4373.64	989.21	2205.2	5286.85	6227.2	952.406	3073.89	2820.62	5843.97	1029.12	2569.63	6183.59	19908.3	1160.94	8852.8	16503.3	17486	1946.75	2432.07	2049.63	4894.52	829.845	2311.33
1158.61	1745.73	6387.85	8576.61	919.89	3593.44	3996.84	5766.88	802.334	3756.83	4166.41	8802.96	1132.46	6054.76	5464.01	4697.09	902.294	2804.99	4819.11	14198.9	1019.35	1260.6	1923	4259.65	1252.23	1829.3	6846.63	4801.33	1507.73	2000.69	5412.83	4516.38	1045.09	5320.57	3904.23	4137.29	1844.26	2493.33	3968.47	7720.95	635.207	8993.46	11639.9	18738.6	775.527	1519.36	3873.48	7025.21	1355	1544.25
877.069	1832.01	3280.86	3399.73	1166.64	4290.09	3886.68	9314.34	774.058	2044.6	5599.34	5677.93	998.415	2894.82	3427.74	5731.49	1053.01	1787.24	4537.04	8106.03	1030.42	1522.26	6577.54	4675.59	1311.94	1645.43	3193.2	9030.54	773.142	3105.35	2657.76	5616.73	1318.83	1757.47	2883.94	4113.22	743.442	2820.04	4832.09	7190.33	734.498	9269.71	16230.2	10997.1	902.314	1140.3	3364.78	5217.21	1376.77	1864.71
709.383	4819.68	3928.89	7088.38	1090.29	2819.91	4199.73	15467.5	1196.47	2810.86	4370.94	6099.65	746.65	5074.42	4118.28	4808.35	907.044	2939.63	3945.32	5517.17	864.467	3984.6	5598.75	3472.47	733.359	2293.2	3621.96	3823.51	1046.11	2256.14	5261.7	5769.09	852.976	2983.37	3746.07	3665.18	959.132	2258.14	4256.14	6232.93	1237.32	15996	15985.8	15148.9	3061.59	1044.43	4975.59	6162.91	1043.69	3193.23
787.253	3549.87	4212.5	4655.09	804.706	2692.57	4333.42	7140.9	1083.37	3399.81	4174.4	9733.48	775.253	3258.01	4875.15	6573.69	1511.56	2309.72	2785.99	8011.22	1300.24	1631.67	4228.92	7542.96	788.976	4462.46	2885.58	4510.73	558.106	3216.27	5155.93	5342.73	710.693	1958.02	6587.64	6530.81	698.698	5719.22	5054.65	11472.9	597.655	8861.09	14961.7	8873.81	1085.48	1562.75	2462.98	7215.92	707.782	1625.94
871.76	2790.93	16106.5	5574.78	1021.34	3154.63	3158.07	13081.6	1351.04	2471.53	5746.97	4713.91	707.833	6228.43	4481.94	16906.8	792.133	2588.5	2978.9	6099.2	1098.95	2002.13	2714.02	3950.8	1445.38	1830.16	1798.05	4954.38	1490.62	2896.29	2980.61	8104.8	793.752	2131.6	4645.98	6885.93	851.86	2633.6	4238.08	6749.77	670.85	8117.04	14766.3	13867	1108.86	1447.65	2394.91	5650.83	922.576	2121.13
994.022	2635.93	3501.2	4544.18	785.949	2571.31	5230.32	9093.23	1134.2	3928.41	4889.13	5853.66	1072.12	2726.82	4434.32	2443.47	885.121	2958.8	6728.94	6563.05	793.632	2490.76	2590.79	4299.75	792.209	1512.63	3568.29	8783.71	886.33	3053.4	2667.44	7219.29	1139.47	3250.61	6002.38	5628.97	1241.94	2227.46	4299.46	50802.9	1099.2	8419.35	15377.4	21409.3	1417.25	1707.98	3868.02	3683.56	858.232	1741.7
1079.71	2889.6	4223.41	5051.22	1046.7	3689.08	4446.76	7844.7	683.155	3499.39	5357.85	7017.52	1467.84	3185.72	2390.35	4307.02	806.018	2445.28	4368.98	9102.4	866.311	1225.71	14575.7	4432.66	797.383	2388.92	4303.37	3919.88	1206.72	2182.94	3195.45	6934.37	930.498	2145.56	2808.34	3818.29	751.473	2147.71	9759.96	7356.12	647.3	7700.13	11510.1	17057.7	869.578	1661.73	2743.05	8918.43	1161.66	2376.31
917.479	4009.26	3762.24	4289.34	833.502	2848.97	2914.22	6547.8	1595.82	2228.84	5280.14	9249.66	1670.26	3920.42	3688.46	4826.75	1041.5	4071.55	4632.41	4052.56	1320.06	1568.21	3242.6	7803.71	844.376	3021.17	3182.2	3503.83	788.193	3488.21	4716.78	7640.5	952.647	2060.58	3333.19	3924.71	830.922	2912.38	5274.07	7757.38	1031.1	7876.46	16852.7	27026.2	886.466	1560.15	2072.75	1565.86	973.988	1928.42
614.111	2671.61	6624.99	3195.32	1090.29	2929.8	4985.96	6818.6	731.209	2289.38	8232.9	6463.26	1003.76	2496.74	3542.62	2922.33	655.848	3463.94	4769.24	8119.91	1258.6	1176.09	7381.93	3484.15	948.064	2195.12	2549.94	5091.7	899.938	2519.41	5555.69	9979.31	958.906	4679.45	4200.6	5368.72	935.039	5444.17	6461.51	17110.3	796.237	7586.84	10584	20937.6	1396.73	1804.36	3486.89	2473.11	624.198	1336.71
1254.91	2099.4	11247.4	5761.35	659.668	3354.61	5167.98	8956.65	1222.49	2880.77	4788.51	6107.11	688.345	2092.69	2932.22	9738.83	1012.45	1470.82	8858.52	5553.89	2160.25	1430.23	7251.78	4256.26	1079.34	2271.43	4808.02	4282.45	891.691	2847.64	4102.6	6572.95	763.899	1846.07	3642.06	7905.98	1108.57	2733.12	4655.97	12404.7	964.904	6051	9449.17	17066.6	1236.17	1988.84	3277.73	4228.63	1321.57	3034.57
928.245	2407.62	2059.57	6670.86	932.571	2785.04	5324.11	12904.1	1026.12	2260.24	8991.7	7136.87	664.3	2161.53	4391.27	5096.9	997.84	5856.6	4725.76	5835.59	1378.29	1297.62	2647.02	4607.52	995.92	1766.78	1822.63	7691.22	1294.76	2221.9	3851.9	5206.85	1557.89	2027.6	5176.36	4329.89	1081.03	2261.88	4425.08	7312.52	560.739	12259.2	13741	18039.8	1128.87	3045.74	3289.17	5425.06	819.437	1620.26
1003.46	3762.39	3799.7	4823.07	896.642	5885.5	8433.83	13903	758.445	6466.39	7231.25	6975.89	730.149	2956.59	4797.67	9401.88	993.272	2788.36	5039.8	4857.48	762.747	1613.69	5379.18	4410.68	1079.78	1817.45	2797.63	4217.56	607.381	3769.64	5113.67	5317.99	826.975	1867.02	3359.65	7188.3	1611.36	2852.73	5532.21	7764.84	609.748	8866.81	17176	24491.8	1259.29	1010.39	2419.08	8844.92	1780.18	2025.88
723.099	3100.2	7257.24	4326.94	935.213	2250.32	4039.65	6783.46	749.424	3842.88	6346.68	4153.93	1106.54	3323.08	3248.74	4309.86	1086.08	2785.62	4916.49	5823.71	1271.35	1775.34	4485.83	4874.72	1461.55	1691.77	3119.91	7101.87	767.782	2708.07	2583.33	5078.41	1130.32	1663.1	3375.55	4666.21	961.713	2478.72	4561.05	12179.9	750.41	7376.16	12171.4	17143	1121.85	860.745	2590.55	4500.4	913.429	1874.49
983.845	1678.63	2755.54	3979.63	905.624	3695.67	5326.22	11422.5	705.187	2789.17	2454.88	8113.55	1242.33	2284.42	3019.45	6591.93	587.341	2032.95	5799.24	6140.13	1195.13	2124.9	3124.29	1765.81	870.891	2329.41	3367.38	7228.18	944.883	3406.57	3928.79	7626.07	608.375	3179.58	3834.17	4783.45	898.899	1762.23	6956.01	10005.2	809.603	19478.9	9597.48	18316.6	1169.4	1191.48	2893.48	5473.11	1254.7	2219.22
638.445	2231.68	5884.49	5250.32	1146.56	2483.07	2990.04	10518.8	720.106	3121.56	10344.7	4799.78	704.689	2285.37	3184.93	4205.19	902.477	2782.7	4370.26	5516.98	801.622	1390.89	4384.26	3486.91	908.831	2391.29	3017.51	4238.48	1328.98	3345.75	4029.82	7512.05	949.035	4025.09	3353.16	3841.15	1058.66	2399.55	3695.41	8952.29	1134.21	9097.86	8902.43	14809.6	657.315	1544.56	2810.86	6992.75	1081.86	1755.89
609.244	7649.24	2637.55	4631.35	879.998	3867.66	4529.18	18349.6	882.828	2546.83	3051.3	8194.21	1036.6	2778.53	6805.65	4568.54	1061.6	3686.82	6572.92	4173.14	992.616	1390.28	3110.15	6024.84	831.227	1711.17	8097.35	4593.52	721.6	2664.36	3886.12	5164.18	947.35	2688.93	3570.56	6982.23	1098.81	4986.4	4346.2	6963.45	989.727	9563.09	34506.8	33132	747.728	2252.54	4909.85	3962.86	1351.53	2415.09
757.905	2166.94	6951.51	8323.38	895.057	3539.01	5227.68	6361.56	718.371	3042.97	3557.5	16888.1	1389.58	4437.62	4557.38	4368.47	1147.83	4754.44	3813.61	4506.35	826.361	2770.1	3116.29	3237.53	772.161	1845.25	2779.75	5914.95	919.112	3117.52	5440.65	5725.17	1314.49	1844.39	5802.55	5100.05	782.45	2743.45	3538.8	7059.83	991	7257.16	11297.5	18543.2	1124.97	1149.91	2706.16	13079.5	1058.52	1315.89
959.364	1752.37	4234.03	2993.57	665.48	2434.2	3835.96	4451.77	852.469	3399.81	4619.36	5392.21	911.979	3379.96	3993.66	8431.92	978.292	1940.51	4103.72	4974.03	1252.29	1457.12	2877.66	3030.71	1782.96	1871.99	5220.6	3713.35	1452.68	2168.92	1907.08	8873.41	746.324	4179.42	6481.71	5377.62	1486.88	3214.13	5724.11	7021.69	739.59	11446.5	12195	5464.2	1166.02	2195.38	3174.07	3125.75	974.934	1691.86
939.896	2508.35	3180.72	6855.51	1486.57	4183.1	3917.85	9144.22	813.957	3494.54	6232.36	9154.77	1073.38	3096.14	3390.34	3638.01	1475.02	2730.81	3693.94	5661.3	913.484	3032.09	2408.4	4964.93	748.018	3107.83	2338.47	5031.77	1677.4	5736.52	5072.64	5175.92	1188.82	2097.17	4843.88	7502.25	806.256	3717.79	4142.56	6251.28	724.314	10869.8	11034.6	39795.9	1161.86	1202.39	2620.17	4312.82	752.254	1627.83
724.574	2882.52	5002.11	5738.19	861.241	2189.56	5287.39	9451.21	694.778	2986.76	5125.92	10536.2	634.755	2728.55	4946.97	3499.87	1046.43	3238.13	5725.06	4177.7	1073.74	2056.38	4569.88	3352.77	1605.76	3090.8	2611.59	7015.21	1092.3	2648.28	5868.26	7868.73	995.019	2368.01	4097.32	7136.55	1238.21	1728.1	4099.26	7711.49	656.211	5780.52	17597.4	14338	1074.05	1394.91	2934.28	4085.23	1871.33	2446.32
987.532	2012.52	2805.53	3375.69	1077.61	5054.91	4843.56	9113.56	1231.52	3275.08	5617.03	11154.8	1380.77	1868.43	2393.49	2630.48	1073.47	2446.92	5502.73	4610.12	755.679	758.599	3308.21	5316.18	1142.51	2574.31	2620.21	4787.75	1195.59	2609.09	3007.21	13435.6	840.217	4346.73	7520.78	4016.43	657.395	2453.76	9870.12	12578	1052.1	7185.86	11024.5	27422.1	582.75	1973.5	2814.77	6828.28	729.86	2775.3
1097.26	3218.63	5808.98	4787.83	685.823	5549.98	4920.69	7790	898.441	2843.65	5424.82	7537.78	989.3	2513.41	3000.27	5392.83	2130.69	3386.66	4314.9	9920.3	522.891	1026.27	3664.54	5424.67	1289.09	1328.32	5958.93	5255.74	732.733	2820.42	5376.32	3370.07	1585.1	2667.02	6036.81	7350.33	1141.55	4507.11	6106.72	9438.72	936.262	12265	11427.4	15950.8	705.379	1549.24	3274.87	6834.25	917.53	1601.97
1492.36	1627.46	2962.45	7074.81	712.77	2722.43	6300.27	6495.5	537.434	1988.75	6504.2	3879.66	1061.28	2752.13	2806.02	4131.8	1311.15	2201.94	4339.74	7046.63	697.29	1595.26	5320.79	3667.76	746.509	1744.81	3141.25	4387.01	1113.12	3104.11	2451.58	6071.12	1838.6	7490.45	3380.85	5352.35	1114.02	2407.29	4721.09	9352.97	1218.22	8102.39	22087.8	16334	863.083	1139	8106.54	5746.17	1208.97	2520.45
515.003	1451.51	4255.42	9927.55	1010.77	2076.76	3555.92	7133.78	937.994	3502.86	5747.67	6604.3	1094.75	2498.79	1999.19	4099.27	1053.19	3673.66	6313.13	6344.74	866.926	3548.53	2184.83	3450.04	1280.04	1302.24	2787.28	7532.13	1080.13	3390.69	2603.74	11689.1	2193.23	2218.5	4056.39	7330.83	564.465	2990.12	5533.37	7905.95	885.344	8748.44	12539.3	22387.6	884.907	1804.62	2340.61	10718.6	896.713	1695.96
959.659	2176.82	2590.94	5205.05	881.319	3874.01	3224.11	6007.29	622.958	2625.42	3967.09	5748.53	1178.51	2045.54	2563.7	3725.24	1731.14	2729.9	5613.25	10361.9	929.156	1636.74	3134.11	4850.29	967.25	2234.36	3229.63	5692.26	654.594	2648.28	3427.59	9810.86	754.991	2012.67	3248.44	7256.2	965.729	3227.03	4694.69	7188.04	892.345	9823.45	12630.3	15938.7	1010.65	1174.59	3303.71	5582.49	1201.71	1563.18
939.306	3847.93	4624.12	4026.08	618.984	2688.87	4213.48	6908.69	792.62	3128.84	5856.61	7944.58	1166.73	5580.31	7391.38	7180.95	797.431	2374.03	3134.92	14334.6	1095.26	1400.27	6811.87	4681.74	776.688	1860.13	3907.58	4106.55	777.06	5696.72	3651.71	5396.94	966.851	5219.21	3183.2	6988.72	568.767	2599.19	6904.38	6235.21	1045.74	6748.61	19522.8	46770.6	864.382	1000.52	3174.86	5630.83	835.207	2000.33
749.056	2633.86	3321.27	6378.11	1042.21	3064.01	5380.11	11984.5	1163.51	5668.04	3245.07	8936.54	1148.81	1949.21	3175.03	6358.71	874.708	2224.77	4497.4	4284.21	1363.84	1257.82	3081.72	4425.29	1124.83	2971.38	6097.11	11958.2	1163.84	3209.67	5317.78	5147.07	1769.03	3572.97	4092.02	4623.83	774.705	1971.32	4779.03	5058.68	1226.5	15019	11254.9	15066.8	1017.15	1605.35	2265.53	5673.69	1024.14	2951.93
903.468	3042.83	5576.4	12380.5	943.138	4150.07	3421.99	5361.63	1255.12	3909.31	4925.21	2879.03	1112.03	2986.29	4293.04	12364.4	1276.99	4136.97	3619.04	4391.81	1218.8	1643.81	3389.65	4561.89	798.892	2548.65	3421.48	4451.03	984.468	4521.13	3129.89	5318.8	857.31	1501.32	2852.16	5646.07	816.008	1851.72	4604.92	38541.9	1954.63	6206.32	9192.05	19835.3	752.145	990.649	2812.68	3763.84	574.047	2493.33
1080.29	3362.57	3326.29	5413	990.427	2257.45	4869.18	5160.59	981.884	2391.73	3520.9	5732.23	862.474	2674.8	3149.57	12015.7	861.555	2043.54	3171.46	7460.59	978.48	1669.93	3352.46	2042.39	833.167	2650.19	3015.13	5358.35	1235.17	3406.78	6662.02	10050.4	739.342	2297.95	3058.25	6092.41	841.248	3970.76	5883.57	6951.12	1197.86	9964.08	13051	11713.2	1320.86	1929.33	2078.47	9130.97	909.014	1995.92
1126.02	2899.03	2684.15	8199.5	1130.71	3630.69	4811.86	6807.5	1147.56	4421.07	4567.84	12114.7	1876.61	1776.03	4521.86	3665.52	1106.54	2215.63	4037.4	3799.35	747.996	1413.17	2949.12	5139.79	888.352	2043.14	3380.74	3160.87	632.946	4616.59	3306.16	5102.12	898.478	1958.51	4178.93	4128.13	879.109	2320.97	4333.88	7712.93	587.471	6902.01	16244.9	18494.2	1037.67	1662.25	1799.95	6640.44	918.476	1893.73
846.836	2172.84	2441.4	8138.73	933.892	3974.13	6775.27	7891.45	706.401	2933.33	5069.72	5629.53	865.46	1906.62	3392.23	4675.09	1150.38	2262.95	10453.9	7535.13	647.813	3143.8	2978.47	4770.55	1436.11	1699.75	3424.07	4680.18	711.291	2921.03	4403.82	6698.09	1067.97	2658.6	4913.94	4545.35	617.527	1934.04	7655.56	8345.66	725.587	8812.69	15658.1	33022.5	548.975	1373.61	2394.12	6252.54	1099.21	2565.88
843.149	1773.31	2524.87	8714.35	1128.07	4417.96	3779.15	6753.88	722.535	2448.29	5273.37	5987.41	883.062	2272.96	2679.68	5531.43	694.213	3098.01	4051.64	6711.94	628.145	1331.12	2969.7	3762.57	764.832	3322.11	5128.56	3114.95	1248.78	2702.49	4531.44	5787.85	767.992	1935.14	3572.97	4284.15	1152.74	2285.39	4154.32	21226.6	752.32	11921.9	10927.7	20026.2	786.439	1845.95	2596.53	7537.82	1174.27	2463.36
698.027	3896.3	3298.85	7711.63	1035.6	1704.52	4871.83	8816.1	1502.32	2055.71	3428.44	3415.95	859.96	2638.97	4563.66	3291.79	865.208	3283.08	4335.54	7401.59	717.572	1198.21	3471.7	5419.9	963.585	3245.57	3786.01	4178.78	936.43	4516.59	6343.68	5049.76	788.937	2039.15	4359.49	5198.51	694.109	2834.94	4340.47	9117.77	1311.15	13964.4	13203.8	20589.5	740.194	1056.64	3012.73	10654.2	1631.62	2152.98
1192.97	2173.42	4553.77	6032.42	1597.26	3297.29	5012.11	9197.59	877.45	2642.59	4136.92	10705.7	1499.11	2184.63	3807.58	4734.03	909.419	2393.58	4885.8	5725.98	951.59	1549.47	3445.88	3800.82	1150.7	2759.69	3515.47	5944.47	974.366	2854.45	4824.41	6752.11	705.397	2136.89	3563.82	4800.79	587.698	1855.74	4305.48	9034.3	1015.82	9268.43	16346.1	18720.2	1043.65	1425.05	7287.88	23722.8	1068.93	3020.68
959.069	4006.46	3328.5	7034.54	1355	3718.92	8245.73	11484.4	993.854	3472.15	3230.33	13934.9	1190.93	3162.46	3568.55	7965.78	900.833	2112.78	4451.73	5657.1	827.59	1573.44	6596.29	3010.74	1235.85	2692	3108.7	4750.23	831.489	2702.49	7198.48	5012.44	2467.68	1935.39	3833.46	6448.72	768.682	2576.51	6772.71	8716.8	1215.04	8086.46	15651	6784.88	822.553	1062.88	2376.72	7057.44	870.533	2416.05
826.926	1988.49	3085	25947	2092.61	3823.81	4487.43	10124.3	1197.52	4909.77	6389.53	5253.08	609.295	1858.06	3266.19	4940.21	819.354	3264.81	5597.73	5523.74	847.412	1595.1	3816.65	4275.93	725.599	2143.81	2037.33	7736.05	1205.69	4451.86	4067.34	6325.34	1332.07	1732.43	3997.41	4791.65	1184	2894.61	5683.37	8869.67	987.817	8182.57	25530.5	18241.5	1187.58	1614.97	2074.58	3363.47	1337.66	1599.76
1082.96	1619.49	3815.04	3346.05	1120.93	3519.73	2855.57	10510.3	1065.67	3301.11	7948.05	8006.87	586.351	2472.55	3247.63	4560.68	788.297	1810.62	6923.68	8219.11	1209.89	1386.74	4159	5520.39	779.06	1614.38	1879.31	5176.63	650.677	2955.06	3924.88	10529	708.526	3089.79	3401.55	8440.69	871.938	2733.7	4151.45	9290.74	691.854	10877.4	15110	24727.3	958.173	1984.67	2222.91	5414.4	1144.63	2202.84
1286.18	2304.38	2949.77	5393.08	757.417	3318.16	6888.35	8417.98	1124.66	3419.94	5716.26	5656.58	1294.65	3606.9	4120.32	3432.93	998.936	2321.41	4141.16	5471.68	789.944	1680.99	5448.48	4111.83	685.072	2093.16	2248.15	5964.74	1242.18	2135.1	10811.4	4344.86	741.509	1945.74	4835.69	6895.31	1112.58	2950.25	4894.32	18330.5	901.256	13368.6	10008	13152.8	669.526	1262.67	2827.76	7044.18	1136.42	3788.08
960.691	2307.05	3244.28	9948.13	1257.52	3170.74	9173.79	7871.9	891.155	3324.18	4617.11	6922.8	1072.44	3405.9	6927.93	6052.09	1119.33	2373.66	4302.84	6860.47	1305.46	1413.17	4362.75	3369.21	1305.04	2815.74	3133.7	4727.17	809.016	2834.44	5276.13	7406.9	1215.06	2217.55	3034.88	6000.92	1250.54	2009.19	9075.62	10461.5	765.686	23945.7	11132.7	34060	1467.4	1232.01	1689.27	10653.2	1917.07	1702.59
947.713	1861.21	4266.62	7078.49	988.314	3789.73	3980.99	7570.73	1015.54	4394.36	4033.71	4127.21	1319.96	2831.48	3176.76	3650.74	946.687	5799.06	11573.8	6563.97	822.058	1588.04	2648.41	3558.05	812.041	3309.17	5563.35	6828.3	927.977	2150.78	3282.25	8423.54	890.774	2423.62	3411.42	6326.66	841.248	4996.43	6268.78	6059.96	878.979	7039.47	14637.8	23793.5	996.364	1044.43	2173.04	5061.06	1027.92	1505.14
1088.56	2894.02	5909.56	6906.83	1325.94	3680.09	6481.76	10699.7	1058.91	3348.64	4910.28	10372.4	743.35	2253.94	3354.03	4743.76	883.295	2437.05	3594.74	5301.59	1783.03	1883.05	3888.56	4133.8	880.807	1904.96	3463.51	6639.25	931.894	2774.65	3346.16	8183.77	1952	1496.74	4994.12	9403.68	1554.57	1832.22	5518.74	7532.79	1043.83	6553.18	16708.2	15008.2	1111.72	1013.51	3590.03	4084.18	1346.17	3262.91
788.581	2173.57	3488.66	9636.26	865.996	2706.56	3768.07	7874.8	1068.8	2897.6	3265.37	13520.9	1344.78	3867.94	4435.43	7949.45	977.927	2624.67	4791.71	11969.7	1195.44	1243.08	3635.8	3603.23	906.46	2107.81	5615.09	5295.62	1214.97	3154.63	7049	6049.9	630.042	3682.28	3201.97	7887.93	988.961	4017.52	3531.92	7089.65	841.427	8918.37	11124.4	15743.3	604.574	2262.41	5546.38	6402.2	641.545	2807.79
1080.44	2424.59	2096.15	4642.4	961.895	1906.61	7943.23	12886.6	1134.54	3029.78	5736.73	7716.29	554.134	2595.13	5508.65	5034.82	1091.56	2700.49	6938.47	20515.7	933.305	1800.38	2679.45	2767.03	768.928	1468.45	6340.26	4725.01	1048.59	2491.78	3682.01	10242.2	587.189	4123.8	5265.2	5214.88	768.969	1957.27	3778.02	8033.02	563.921	9054.55	15457.5	8314.35	1880.75	1255.13	3592.1	7868.04	876.211	1347.43
1173.5	2025.94	3184.41	3393.69	738.131	3551.97	5392	10116.2	1188.5	3747.29	3695.6	6301.06	863.103	2701.68	4509.13	8542.39	1460.77	2446.55	6915.46	7393.92	778.266	1396.58	1622.91	5507.49	853.43	2371.02	3178.33	4853.7	2206.86	2100.89	4774.93	8070.17	1059.06	1609.41	4819.81	6103.01	668.581	2348.22	4342.19	9028.29	828.697	6737.76	22946.4	7599.57	614.966	1050.14	3223.17	3776.06	1442.37	1203.61
1061.86	2599.64	2666.6	4388.15	843.277	2432.87	3989.98	7691.47	899.308	4038.39	4963.72	6296.2	758.908	2463.12	2620.11	5290.52	2106.76	4360.02	7620.64	12441.9	1145.51	1560.22	5899.46	5269.01	735.731	2849.58	1939.45	4474.96	632.327	3003.29	4093.52	6049.07	1095.65	2868.3	2831.94	5242.8	897.465	1938.06	3790.93	24352.5	1091.56	7117.77	47894.1	16209.9	1319.05	1638.61	2714.47	10150.4	1132.01	2238.46
996.971	1681.58	4043.78	9397.34	1023.45	3974.13	2830.99	7878.24	1239.49	4144.38	6101.73	11757.9	867.818	3194.83	4440.3	7774.53	1276.62	2260.4	5401.16	5901.9	1211.27	1849.71	2527.17	6111.51	1033.43	1468.23	1873.28	7653.5	1245.89	2903.1	3584.49	10833.7	1515.52	2109.69	4147.63	4704.73	1033.13	2156.32	4538.1	5818.76	1285.69	12171.4	9208.59	14606.6	2167.06	1679.66	3014.82	4343.73	1816.45	1886.47
1197.1	2378.57	6642.69	4202.61	929.137	2977.89	5418.69	25081.9	1234.64	3431.91	4419.86	7233.32	780.439	1971.68	4114.2	11215.6	1246.11	1970.29	5635.73	7627.02	1041.48	1108.93	2153.79	3622.58	1107.58	3270.59	3544.14	4750.45	1165.07	2494.05	3714.58	3838.49	1141.15	1556.45	3475.23	5193.7	580.527	2222.02	8523.76	10761.3	668.304	14331	13922.4	19854.4	1224.48	2057.94	3971.18	7678.88	1154.72	1875.43
1123.95	1541.62	3179.99	5229.67	1617.07	4560.09	3975.98	7434.41	833.56	2966.64	7755.84	6565.78	954.097	2529.59	3076.49	5115.6	743.173	3067.69	4019.13	6841.47	690.836	1410.71	3055.9	3643.18	753.623	1800.42	2610.08	6680.64	940.347	2822.49	3876.23	6157.11	1090.84	2536.53	4390.55	7917.77	1005.02	2491.9	5659.57	8374.61	1291.42	9308.5	13977.7	24076.8	931.672	1528.97	1920.51	7693.44	1171.12	2298.39
1315.23	1673.91	3131.9	3527.45	827.954	6012.04	4301.19	11322.7	1009.99	2158.76	3846.52	9264.06	882.119	1853.03	4668.8	5677.59	1001.68	1947.08	4750.78	13900.9	757.83	1353.86	3350.47	5431.42	904.735	2187.57	2876.32	5049.65	726.96	1849.15	3376.26	5145	781.955	3273.71	3121.31	5778.48	1131.51	3348.06	4246.98	7124.36	1199.77	6678.6	14772.1	14066.2	708.757	1780.73	2934.28	3216.95	950.648	1632.25
852.292	2802.58	3484.97	12971	995.975	2177.94	3933.44	4717	1213.47	5051.32	5219.59	7072.86	1027.33	1800.7	2488.1	8242.38	793.23	1895.56	5104.84	9255.51	1452.96	1229.25	3837.09	9030.04	841.79	2024.18	3145.78	5497.4	894.371	2273.45	4957.4	6450.06	1196.53	1729.79	4242.01	4166.65	1206.37	3081.05	3972.19	7572.38	1295.87	10485.4	14527.6	12942.2	711.874	1245	4299.3	3985.72	1981.73	1411.46
1179.7	4303.35	3086.48	3320.09	822.67	2203.83	6335.14	3470.32	843.102	4049.14	4759.02	5431.59	1157.15	2131.36	3902.35	2805.24	1050.82	2271.54	3841.55	6000.2	837.731	1714.18	2854.01	1981.54	869.167	2058.02	1773.9	4393.91	1097.04	1872.66	3564.49	13408.8	923.275	2802.81	3915.79	5459.72	586.55	3889.01	5057.52	10398.1	780.961	8821.61	15164.1	13460.9	1412.58	1606.65	2325.28	5964.93	794.519	1368.25
742.419	3289.12	5701.91	6383.57	1073.91	3382.87	6094.73	10564.7	1102.97	6126.2	5139.11	11046.5	1630.34	2151.31	3125.21	2362.38	962.216	1790.71	3349.58	5158.73	559.153	1785.94	3251.2	5914.21	894.388	2322.74	4759.51	3938.41	736.856	5074.71	7165.28	6673.14	734.287	2334.3	3604.51	6557.78	1142.12	2316.94	4162.07	7306.49	1017.73	12655.8	23436.5	8834.34	744.091	1144.2	3772.15	3543.26	1116.87	1964.38
1323.35	1638.51	2582.84	1737.62	851.202	3755.12	5733.07	12773.3	728.78	2329.11	4109.69	5183.69	765.666	3328.41	3341.15	10301.8	861.92	1884.78	4184.45	7882.79	858.782	3156.4	3739.98	3435.28	830.58	2402.92	5814.5	4069.91	832.314	2667.65	3365.34	4012.51	981.296	2346.58	3590.31	5650.88	720.496	3074.44	6619.84	9860.93	880.252	7747.89	13914.1	15323.9	585.608	1102.89	1935.57	5283.71	627.983	1918.01
613.668	2136.55	2746.1	4236.25	962.688	4073.46	3538.76	5940.71	1166.12	2784.14	5124.01	5927.91	1170.02	2856.01	3989.41	4017.86	836.709	3158.48	4963.81	6655.68	671.937	1176.54	3336.78	5127.34	589.145	2240.18	3289.34	5468.72	863.652	2401.48	8848.66	4911.42	958.184	1477.72	2616.46	5981.43	557.581	2752.91	3442.15	5310.5	1139.3	8312.43	17642.6	33968.3	989.09	1924.39	2525.86	5551.05	1134.22	2219.54
622.812	3275.55	5405.33	5262.71	1061.76	3595.28	4208.19	7772.57	1014.32	3965	3422.72	9367.45	1200.99	3830.38	3922.78	5344.89	1680.17	2937.25	3755.51	8177.65	1040.25	3227.84	3029.17	4778.08	801.479	2528.6	4097.71	6714.27	651.295	2176.96	3411.93	4503.2	796.159	2676.65	3931.2	4500.1	918.403	2010.91	9104.86	8152.62	1337.88	9611.49	13553.2	14352.6	1294.1	1365.03	2169.92	4107.57	609.058	1941.04
622.812	1619.04	2866.73	5053.44	943.667	3632.27	5352.11	12248.7	660.43	3563.23	4814.53	8166.98	1355.47	1839.36	2893.25	3167.48	752.856	2389.92	9398	9438.38	964.344	1674.85	4117.51	3613.22	1002.82	1300.73	2366.71	3691.58	588.825	2671.77	6424.92	4361.75	871.755	1757.47	3337.76	6324.25	1066.4	2834.38	4411.32	8915.56	1195.95	9674.5	20310.1	16516	1511.56	2197.45	3487.92	7266.31	879.996	2057.74
965.115	2477.38	2440.81	4673.82	870.488	2201.72	3992.09	7056.1	1088.23	2944.79	7665.46	7113.45	1510.43	2593.08	2948.57	4512.12	1457.48	1987.09	4373.17	9939.48	912.408	1300.69	2423.31	1631.21	745.647	2850.87	2526.88	4760.16	763.865	4656.18	6371.92	6258.32	737.416	2154.95	4174.36	10682.8	871.364	2148	6692.69	9550.31	938.172	7709.7	14285.2	14243.8	901.275	988.051	1909.07	7874	1060.41	1404.52
1090.33	2241.56	3232.34	8408.48	809.461	4890.59	4730.21	10434.2	1007.04	4702.63	5381.45	7498.06	568.592	3375.56	4122.85	4701.96	1086.26	2111.32	6176.12	6823.57	1678.08	1052.7	2985.84	5531.61	1631.63	1483.54	3157.41	4205.28	1697.2	5972.37	4372.48	9497.69	1051.35	2986.02	3370.74	5706.01	896.605	2855.89	4103.84	13189.8	867.522	8831.78	14585.6	37647.2	812.42	1633.67	7661.22	8226.31	873.372	2194.94
1022.04	2640.79	4353.49	13368.9	1013.41	3775.46	4756.38	6602.23	1142.35	3745.38	3749.2	5592.92	1103.08	3142.19	2736.41	4214.3	743.721	3205.08	4841.96	6838	574.365	2592.17	3145.02	3433.13	1097.45	2952.84	4069.69	4066.03	949.213	2528.49	7166.93	4375.37	1274.53	4649.6	3012.02	4682.58	1345.48	5040.31	4014.36	8276.82	907.621	8190.86	11254.3	26067	1063.39	951.158	3677.84	12794	773.387	1723.09
924.263	2056.03	4498.02	3218.03	703.259	2696.01	6418.62	6436.6	884.563	2805.31	5390.13	6354.31	1006.59	2674.01	3815.44	4236	759.798	2480.71	4554.22	5472.77	1626.75	2847.24	5352.29	4586.78	882.747	3934.53	2726.49	5965.61	1204.66	2746.62	4112.09	5877.53	1150.06	2783.31	4073.49	4990.01	1363.55	2563.6	4463.53	6500.23	1048.28	11230.1	11284.8	20280.2	783.322	2112.5	2948.56	5369.71	637.445	3403.28
776.635	2197.32	3711.5	12535.8	1195.17	2357.84	3421.99	7060.85	1323.11	3840.8	5769.34	18458.8	974.684	2252.84	2637.72	4653.72	994.734	2978.36	3051.07	13460.8	1112	1504.75	3638.72	4772.55	801.047	1595.63	2066.85	6010.45	953.748	5204.59	6389.04	4990.78	807.715	2667.26	2536.77	5437.1	822.605	2000.58	3221.01	8179.86	920.987	12161.2	12111.6	16758.5	880.23	2559.9	2408.68	4214.87	972.411	1613.64
799.789	1657.24	5963.39	4846.22	1037.19	3380.76	4854.4	7680.37	824.366	3439.54	8518.79	6251.1	638.841	2288.36	4348.04	3152.08	810.95	2502.08	5945.39	7402.5	997.533	1905.18	3407.01	2992.75	967.465	1572.55	4316.94	2984.1	947.357	3446.35	3145.97	4003.43	1005.13	3194.99	5369.69	4696.54	770.116	2715.06	8191.63	9919.73	752.956	9796.71	9820.25	15603.9	617.044	872.176	3564.83	5809.83	899.551	1602.29
993.576	1737.62	4109.12	6561.43	985.144	5307.46	4225.64	8307.02	1051.27	5275.98	6298.28	5807.33	859.017	3409.2	3895.43	3405.9	971.35	2070.77	3822.19	6446.68	868.616	1355.4	1784.56	4937.27	823.682	2891.83	3208.93	6193.68	949.007	3082.05	6166.58	13106.9	989.963	2694.72	4785.62	5221.38	1295.29	2373.45	5311.36	6207.4	927.352	10204.7	11651.4	22049.6	760.978	2932.45	6492.87	6011.96	1113.4	1970.69
640.362	1583.06	7460.32	6970.98	1041.68	2792.7	4265.51	8095.94	1068.97	2426.95	5634.21	4692.92	1328.45	2773.34	2795.03	6258.75	926.409	2572.24	8269.36	10747	741.235	1670.7	3270.87	8538.34	843.299	2807.55	3317.58	3646.11	679.334	2515.29	3844.26	6436.88	1458.46	1963.32	4219.37	6727.52	2358.53	2872.23	5545.12	13707.5	625.66	5007.18	51448.5	21194.8	750.586	1024.68	2281.12	4725.13	1273.31	1472.97
1098.44	1721.1	4850.2	4633.85	1019.75	3537.96	18265.2	9631.37	1562.86	3634.71	3497.14	7241.13	1061.44	2699.63	4559.74	9694.5	720.885	2538.45	4133.13	8299.87	649.503	1205.89	3674.68	4058.82	1158.46	2301.82	3378.8	3534.01	897.67	3702.01	4814.1	9849.01	917.497	2155.19	4574.97	5106.54	932.457	2444.01	3641.49	6026.12	918.441	7912.73	24078.7	14015.9	676.541	1284.23	2782.28	4305.54	1296.65	3094.5
1086.19	2392.73	3506.36	8059.39	865.996	3274.31	4669.2	6119.57	1722.63	3732.03	4958.69	13274.5	1040.85	2542.79	3890.4	3108.71	616.388	2412.57	3890.69	4017.85	965.727	1229.4	4320.65	4673.45	797.598	2138.86	3563.54	5875.49	822.83	3402.66	3341	6196.68	638.709	1992.92	3398.42	5873.81	967.163	3817.89	4516.59	14993.9	740.863	9619.14	11592.9	16720.3	2121.33	1066.77	2119.51	4457.79	991.336	2124.92
884.296	1593.82	7550.58	3087.95	845.126	2915.8	4506.99	13087.4	677.257	2550.82	7125.6	10068.3	824.443	2268.86	5441.69	3807.27	1058.31	3205.8	3676.95	8535.53	767.818	1082.5	3639.19	4154.7	813.119	3505.77	4725.67	13852.6	1258.47	2111.19	3695.61	14199.8	815.179	1530.21	3985.13	4931.99	1039.44	2822.91	8232.36	7281.82	682.307	12398	19823.8	14653.7	708.237	941.285	2194.07	6580.94	673.086	2637.15
759.379	1423.04	6924.53	4244.8	936.27	3228.6	5528.58	5208.39	761.394	2265.09	4775.84	7919.78	954.411	3225.32	3625.28	4395.35	1159.15	3449.69	4196.15	4563.72	1058.53	1784.1	3626.59	2706.8	1123.75	1566.09	3743.75	5870.76	1241.56	3010.72	2867.43	6005.98	1378.05	2382.7	3973.57	5846.37	985.519	2541.82	6137.98	9935.79	849.065	17465.7	13064.4	21673.4	1566.12	1156.67	2474.66	4153.55	850.347	2200.93
754.807	2185.67	2124.76	4970.55	807.083	3240.48	4234.34	12892.5	1114.77	2811.55	6420.58	2948.26	1275.95	4884.58	5130.06	4712.65	1027.07	2827.82	2864.91	8204.87	542.251	1229.71	2392.73	3650.55	1171.82	1684.23	3260.45	2818.33	749.227	2390.56	3704.28	7439.49	897.515	1565.35	3376.75	4205.41	642.194	2154.88	4622.13	10121.1	691.217	11022.6	10212.3	37827.9	730.061	1371.53	1994.54	12153.6	1153.77	1897.2
626.352	2213.1	3481.58	4845.48	713.298	3209.31	5331.51	7933.19	934.524	4013.58	4970.31	1623.23	1408.12	2933.01	6525.13	6081.8	832.142	3031.15	8068.76	5820.43	1078.2	1973.25	4702.78	5089.23	975.01	2572.15	2253.11	5823.55	1055.39	2252.83	5583.33	5723.52	592.967	3642.3	3915.79	4653.21	1043.17	2533.22	25719	17588.2	723.041	8588.04	9850.79	44919.7	968.565	1608.99	2471.3	5486.63	663.939	2093.38
748.466	2734.89	4197.6	3911.93	1150.79	2069.1	5469.15	9537.59	1100.72	5626.92	6645.06	6754.19	1005.8	2933.64	3640.84	5752.71	1031.64	3626.35	5613.62	4205.28	1137.52	1023.65	3532.39	3826.95	1098.31	2391.72	5168.65	5193.88	1078.48	5220.26	4338.05	5489.72	737.657	1831.14	2351.16	4544.16	819.45	2139.4	4885.72	8721.1	833.152	8038.74	9594.96	30482.3	760.199	1632.63	3442.2	3392.57	864.225	1969.74
1111.41	2041.14	4304.37	4647.27	937.59	3529.77	4843.83	13963.7	787.762	3184.18	5938.67	9016.16	1161.07	1992.9	2976.07	5335.62	1044.79	3089.25	6504.41	7065.62	1238.77	1224.95	5781.45	3424.52	1313.67	4096.85	2612.02	4973.35	793.141	2739.39	3570.47	8526.62	1263.7	3184.63	4973.4	6925.4	1382.77	3760.52	4400.43	6966.61	700.128	6509.91	17344.1	8162.24	1707.98	990.129	2973.76	5900.24	664.57	1926.84
778.699	3495.89	3205.06	5585.25	1092.14	2080.2	7476.95	7955.66	938.514	3394.61	3500.78	11808.2	747.436	1871.89	5827.83	5024.29	921.659	2339.68	3637.49	6549.53	943.6	1450.05	5528.38	4194.65	920.687	2105.01	3469.13	6921.43	1303.83	2950.52	7810.18	6241.64	1443.78	1990.03	3278.04	7001.24	667.147	2284.83	6772.71	8495.66	1310.51	5891.88	14762.5	12877.9	1207.85	1428.17	2634.46	4791.91	950.963	1432.6
1558.14	2425.76	3779.06	7239.1	539.729	2991.37	4433.01	6859.02	918.738	2935.24	5026.52	6546.01	1136.87	3139.67	3326.06	3170.64	1219.44	3292.03	7562.18	6922.22	557.156	2740.91	3232.92	4648.4	756.641	2217.32	2781.25	6672.24	1440.51	2488.49	4340.74	5368.08	1046.3	1837.41	3301.87	5913.54	1118.03	1862.91	7482.6	10026.4	1248.14	9662.41	18487.2	17633.7	1075.87	912.966	3631.33	5193.3	696.427	1222.22
1058.47	2558.94	3201.96	5966.93	1319.6	3783.39	5915.35	7041.58	850.908	4304.68	2863.94	6614.01	927.223	2738.92	5215.71	4244.79	698.78	1996.59	5002.17	5331.92	627.069	2966.02	4319.11	7119.63	1159.54	1393.21	4498.23	7969.52	1136	2765.38	3444.08	5843.93	758.362	3537.1	13039.5	5492.23	1174.25	1789.77	4140.27	6033.29	854.793	7649.21	11640.6	22481.1	750.066	1284.23	2693.43	10423.2	1188.15	1407.36
1212.59	2143.78	2797.42	7301.19	666.009	2730.35	3548	8043.88	953.26	3392.19	6877.18	6068.08	751.522	2465.78	3183.51	5555.64	911.428	3837.71	3029.51	3809.4	826.053	2827.58	5010.56	6005.02	801.479	2347.31	3753.89	6271.28	1408.98	3401.83	3960.97	5384.78	844.069	1934.43	2836.27	6232.28	1434.11	2831.78	3771.41	8500.54	1215.68	8617.94	11513.9	12197.5	815.018	1359.84	4735.26	10921	1118.13	1224.74
1075.73	2199.24	2279.03	6293.01	1029.79	3242.87	5852.22	8002.41	961.587	3275.61	4554.31	5391.86	843.773	5175.94	2805.24	6829.7	630.638	3549.8	4222.46	5271.27	648.888	1028.73	3579.42	6439.71	1306.34	2528.17	3174.87	3902.2	998.694	3574.18	2969.49	5976.08	1894.46	1893.97	4605.3	4609.16	1374.16	5431.82	9157.64	7940.66	681.034	12786.2	11117.4	15874.5	714.732	1252.8	2874.26	4472.59	1169.86	1644.55
836.954	2177.55	3041.79	5809.57	618.191	4152.98	5625.55	6868.79	631.632	3124.68	4715.99	11117.1	703.275	2664.9	4046.14	5162.59	766.374	2898.16	5430.21	7675.98	1361.85	1690.98	4535.3	5706.78	679.683	2547.79	2677.56	6858.06	1293.52	3391.52	2826.4	5761.87	807.956	1471.46	3854.16	4850.62	555	3905.93	4811.72	7784.34	1012.64	17236.5	9664.97	14110.1	1146.01	1079.24	2267.08	12956.9	2105.68	1995.92
1043.72	2517.05	3770.94	2925.43	1141.8	3214.06	4652.55	5733.87	994.201	2685.43	3153.48	14659.3	618.882	3046.17	2919.81	5824.38	571.264	2655	4142.8	5463.27	904.725	1729.55	3954.48	2241.53	1054.12	1299.01	5064.76	4913.21	999.312	2553.63	6792.72	6058.14	992.611	2353.09	3015.87	7614.43	775.853	2727.67	4172.11	8347.09	842.7	12473.7	13426.6	14190.3	689.531	1200.83	2560.42	5519.37	981.558	1355.95
931.342	1735.85	3654.28	9456.78	1234.53	3775.46	4538.69	9277.36	1238.81	2141.41	4097.89	7985.7	737.064	3156.8	3024.16	5974.31	874.343	2083.91	3725.92	11018.4	1359.54	1448.06	2673.61	2421.92	749.742	3316.07	2255.27	4905.44	967.15	1876.16	3221.23	5407.87	875.847	1814.06	6249.14	5683.86	817.442	5197.5	2991.55	8752.66	798.783	24438.9	26598.5	18820.7	1539.88	1513.9	2230.97	9604.06	992.282	2033.45
1023.96	3064.65	2529.6	3894.82	1050.4	2268.81	5459.89	7794.75	672.226	4405.3	2393.29	6923.32	865.46	1958.49	3696.95	5219.96	662.243	2656.65	4515.85	6027.05	1115.85	1163.64	3528.56	3861.21	1093.14	3438.51	2664.41	6301.46	1117.04	4499.49	5696.51	6664.9	1201.34	1940.44	2958.57	4901.42	1185.15	2628.72	6966.61	8560.19	1006.91	18002.2	14976.4	14503.5	742.012	1007.54	3470.78	4979.22	1547.09	2283.89
588.596	2585.19	11946.6	4411.45	840.899	4148.76	2631.01	17594.4	1037.74	2938.54	5007.44	5519.36	1070.08	2564.16	3787.94	4340.82	2341.5	2571.15	5318.96	5092.42	652.115	2081.12	2919.61	5129.95	905.598	2482.05	3300.77	15160.4	761.184	4967.29	3779.12	7141.57	1202.54	2259.2	4636.11	4724.48	544.101	3131.51	3587.85	6322.13	681.67	9398.89	11298.8	16134.8	975.06	3229.68	2456.5	8526.9	1920.54	1966.9
726.639	3260.36	4461.74	4440.35	983.823	4091.95	4324.43	5465.44	1061.16	2507.28	4551.53	4984.36	955.197	1944.02	4159.46	5863.82	1105.26	2454.59	4175.15	17877	832.814	1313.76	6503.63	3347.7	1134.31	2738.35	2343.87	6253.82	780.565	2452.21	11053.7	7693.9	898.959	4669.11	3533.96	5235.82	630.147	2546.12	3248.26	6066.57	1017.1	12380.2	10336.4	21950.9	755.782	1460.12	2864.64	5102.89	884.412	3015.96
915.709	2040.26	2722.05	5809.13	867.846	3609.82	4973.01	17684.5	745.087	2577.01	6221.78	6054.55	959.126	2578.78	3280.33	4023.68	694.03	6073.46	4351.07	5358.78	774.425	2936.52	1923.77	4384.72	1152.42	2260.01	2236.52	4798.31	842.416	2475.29	5821.24	7325.06	1006.57	1586.06	7480.09	5307.8	964.868	3851.72	4078.31	6992.13	709.039	10377.2	22154	42072.6	520.656	1079.5	2674.47	4982.07	860.756	2873.39
798.019	2581.8	2778.1	1882.45	929.929	2492.59	11289.9	11558.9	1197.87	5920.27	6037.89	6398.89	1188.1	2995.08	3953.9	6762.44	707.001	4350.88	5294.29	5206.23	1507.98	2546.39	3668.38	5603.67	1386.96	3242.13	3018.81	4999.44	1254.14	2703.74	3214.21	6552.75	654.839	2671.35	2956.16	9354.81	1051.49	4467.54	4854.46	5133.53	898.073	9024.01	16417.4	17379.7	631.594	1679.92	3068.86	4324.25	780.326	2627.69
933.259	1832.59	2939.74	3851.47	916.984	2754.38	3731.08	13849.6	735.372	2375.78	5500.28	12815.8	727.634	5615.36	5339.08	4463.56	1313.52	3218.77	3249.83	6287.56	923.932	1010.44	3160.39	4165.76	1021.36	2530.98	4737.09	4547.4	818.088	5306.43	5442.71	5537.55	1011.39	1729.31	3098.45	5444.32	684.07	2360.54	5759.09	2680.93	1114.48	12303.2	22766.9	20673.5	676.541	2300.85	3253.32	3232.8	809.975	2523.92
700.682	1837.02	2902.43	3708.7	774.589	6652.16	2712.11	15799	1010.85	2258.68	7319.9	10659.7	654.399	2270.75	2141.73	4980.76	1154.4	4054.02	2440.52	5618.38	1429	1661.48	2824.5	3157.32	793.287	1635.29	3459.42	4942.52	899.938	2447.05	2571.37	7009.2	1027.76	3185.6	3527.95	6461.96	840.101	1604.48	3730.97	7156.49	898.073	9878.17	10759.1	12602.9	693.688	1147.57	2845.95	5402.72	2414.78	1216.22
630.481	4830.88	2877.5	5474.05	922.796	3717.07	4661.28	5598.87	820.896	4336.08	4039.08	6378.6	921.408	2783.24	4201.89	5229.85	1384.96	2327.81	9509.44	11058.8	636.289	1214.34	2566.81	4716.77	1387.82	2759.04	2690.06	4802.18	900.35	2854.24	4129.61	5139.64	654.598	1524.91	2725.53	5590.21	1241.36	1730.11	4109.01	7356.69	1119.57	8814.61	9890.26	19568	1125.23	1352.82	1962.6	10411.3	904.282	1764.41
1015.26	3032.51	6875.56	7432.3	730.998	4563	7402.71	7134.56	697.207	3291.91	5757.9	5776.63	916.222	4084.34	2498.95	2742.7	1116.59	2750.36	3850.69	5608.69	1087.42	1521.97	3754.88	10190.1	818.724	1796.33	2679.07	4229.86	1326.09	4084.46	6083.28	5652.8	1687.41	1545.85	4069.87	9906.61	729.674	2418.2	4651.67	11921.2	1553.65	7196.67	16501.4	28812.2	1961.81	1847.24	2920.77	3906.22	618.205	1678.3
989.745	1711.22	3775.22	4730.59	4757.96	2356.52	4298.01	9391.22	2227.63	4585.37	4492.9	6022.97	659.585	3026.83	3062.5	5675.23	689.646	2626.86	2885.56	8528.59	794.093	1808.99	4335.7	4294.21	1376.61	2864.67	3553.41	6165.65	835.612	3457.91	3968.59	6065.14	1503.72	1499.63	3236.4	10380.4	1673.89	3841.4	4924.44	12773	647.3	7101.84	16474.7	20102	809.303	1380.62	2312.82	4023.91	1793.43	2350.44
1243.26	2634.46	4243.03	4401.57	771.947	4564.04	5711.4	8169.65	927.065	3498.87	3855.02	6842.14	570.163	3500.51	4019.59	8124.05	639.224	2566.03	4176.05	3636.22	719.57	1202.66	3842.16	3361.37	1069.86	2153.08	3305.51	5671.57	714.177	5466.02	3108.04	5785.58	680.118	2689.17	5140.01	6517.82	641.333	1974.19	4623.57	8878.28	801.328	8071.21	15895.5	14152.1	843.337	1722.79	2811.39	3520.4	722.29	1540.78
1054.19	3937.01	3203.29	2783.41	878.677	4192.34	3932.39	19152.1	807.365	2198.84	4064.76	5406.09	692.903	2221.41	3575.78	4283.29	1320.83	2755.85	4514.76	7741.03	827.129	1373.68	12420.6	3394.87	1088.4	1842.88	2363.05	6268.69	488.214	2581.47	3174.21	4376.39	1308.47	3702.97	5576.73	5846.13	950.24	4073.16	4549.28	11779.5	870.705	6688.77	13374.4	12747.4	880.75	1361.65	2407.38	6429.73	571.524	2433.09
965.115	2471.34	3057.73	2757.16	873.394	2905.23	4725.99	6334.08	1071.05	3344.82	5197.74	12552	829	5038.75	3558.5	4889.14	706.636	2381.15	4313.62	3748.93	1417.32	1968.33	2334.8	4741.2	825.838	1382	2441.51	4034.33	1165.28	2549.72	3051.34	6878.08	2179.51	2623.2	5160.48	5690.35	1578.95	4334.17	6123.06	7419.5	2397.62	14033.1	9276.08	15397.1	605.873	1101.33	3106.26	4382.18	997.644	1659.38
978.684	2231.68	6792.09	4263.53	1199.13	2685.69	4730.74	8848.87	944.586	3152.96	4966.67	5849.49	886.362	2910.7	1965.55	5083.38	1114.58	1919.31	10683.4	11636.8	870.921	1468.49	2362.92	4380.57	948.495	2312.6	4012.14	5245.62	1063.43	2434.26	2967.84	4269.6	1160.65	2282.79	2498.01	7111.5	1003.02	2142.85	5199.5	6762.67	873.887	16466.4	11941.6	15935.5	868.799	1899.46	3674.47	3230.46	675.294	2155.84
1096.81	1794.1	3230.13	4694.76	727.564	2341.21	5092.41	9993.3	1078.68	2661.15	7403.5	6407.92	738.321	3306.1	3425.07	3051.04	921.294	3149.17	5449.75	4052.56	2668.69	907.491	2835.57	4131.49	1031.06	1770.02	2837.73	5764.48	2098.2	3540.58	3529.86	5416.33	626.431	2320.58	4145.23	9436.19	703.287	1906.79	4348.51	7100.85	1101.75	8229.05	16540.8	29311.2	768.772	951.937	2400.1	3948.56	1064.51	1364.15
1067.76	1874.48	2600.53	9092.5	949.215	3770.71	6063.83	11329	875.368	3272.49	5511.39	12240.9	790.497	2505.23	3275.46	4957.5	885.121	1833.82	4131.3	5132.06	1017.66	1057.46	2913.31	6467.99	706.413	1450.12	1754.93	8456.26	1521.75	3313.38	3386.56	10773.9	1418.74	3233.51	3419.84	3861.38	728.527	2570.78	7647.81	7619.71	912.076	7283.9	21416.3	12253.5	831.386	1538.58	2515.2	7793.98	719.452	2396.8
962.313	2222.69	3867.83	7203.12	966.915	2967.32	4431.17	7991.31	1055.26	4360.36	4697.25	9421.22	945.296	3402.75	4948.7	9353.63	1156.96	2609.7	3348.48	9189.92	909.796	2138.89	3504.11	4592.93	1112.76	3246.88	3603.41	4017.52	679.334	3066.6	2250.98	5887.02	792.548	3184.88	3282.39	3214.25	1118.03	2056.8	5242.25	9830.81	878.979	10430	28753.6	22508.5	937.648	1295.4	2643.3	4654.21	1345.54	2451.06
712.48	2044.53	3676.55	4914.95	809.725	3157.27	4703.55	7458.72	758.098	3038.81	4819.73	14795.8	655.499	4104.15	3465.62	3813.87	1149.84	4259.37	2694.83	5090.41	658.108	1836.5	4142.56	3090.48	883.394	2337.62	3506.41	6839.51	764.483	3250.49	5205	6528.01	833.957	3906.64	5556.02	3317.29	1395.39	3531.63	4976.94	18256.5	865.613	7851	12038.4	16704.4	1311.51	2049.89	4715.52	7487.67	1048.43	2100.32
2071.51	2163.99	5668.43	3677	1175.62	3069.02	3712.59	8386.54	971.822	3290	3417.34	8091.86	1028.75	3356.39	2216.06	4270.26	1196.24	3024.39	4118.33	6216.12	1203.9	1348.18	2784.71	3589.55	1567.61	3109.35	2775.43	3368.88	2355.71	3170.08	3909.63	7389.39	1388.16	2818.69	2393.78	7756.47	965.729	2258.14	3027.98	5646.67	829.97	8932.38	31601.2	16151.9	772.41	1186.54	2323.47	4694.47	842.146	3109.95
1111.27	2816.89	3669.47	4884.87	974.576	3478.78	4059.45	7883.79	847.959	3170.31	5603.16	7014.57	1192.5	2485.74	4258.78	8020.17	1112.38	3467.59	5565.4	6945.41	1257.98	2088.49	13468.8	6460.15	847.394	1559.42	3329.01	8164.4	938.904	2050.78	3994.98	5629.1	2204.3	2743.58	4008.97	5999.73	847.558	2307.19	4810.85	5749.63	717.95	11295	15581	14845.9	716.811	935.569	3169.4	6618.36	1140.52	1485.58
1378.07	2563.22	3370.67	3389.99	1222.91	3355.41	4704.86	8074.54	1115.29	2751.71	3733.07	8070.36	981.442	2416.75	5010.15	4630.14	1338.18	2158.63	3635.12	12826.6	1236.46	1757.67	3298.22	6237.2	1053.26	1838.79	1808.39	4094.27	682.221	3388.02	8436.74	1932.45	1247.08	4099.48	2593.12	5990.58	1007.32	2159.77	3628.88	7511.57	976.997	8531.99	12508.1	14883.5	1598.86	1130.43	2076.39	13847	1230.73	1707
819.847	2689.32	4478.4	3853.68	1131.24	3928.42	3468.74	8441.49	1098.46	3286.02	5450.15	8417.14	604.581	2010.66	4508.34	4498.76	1504.98	2906.56	3915.18	6298.88	1770.73	1289.79	3233.38	3345.55	2157.18	1766.15	2493.68	8272.18	985.911	3061.23	3145.55	6443.88	593.689	2944.85	4626.48	5446.95	1073.29	2367.13	5565.48	9084.22	1204.86	10019.5	17349.2	12727.7	754.483	1255.91	2781.26	5035.61	988.812	1697.22
1126.46	2321.94	2966.72	9158.27	775.381	2873.53	3692.5	12257.4	953.954	3079.58	4282.64	8272.12	1084.06	1973.73	4148.45	4267.11	2038.24	2416.59	6397.35	5478.62	1590.34	1500.91	3678.06	3354.46	755.347	1428.78	2898.51	4701.95	801.182	3186.37	11096.1	8948.86	929.775	2157.36	7358.04	4173.4	894.597	3817.6	3840.83	16454.1	1093.47	8473.47	16773.8	14497.1	716.811	1499.61	3317.49	5559.9	658.577	2646.61
770.735	2698.6	2666.01	4743.58	1643.23	3017.52	5698.72	7928.71	988.823	2912.34	4498.1	9137.77	1035.98	2402.76	5950.1	5529.4	793.412	3257.5	8837.52	12221.1	910.103	2000.6	3238.15	8653.43	819.586	2291.04	3594.79	7395.02	1123.02	3390.49	4554.95	7936.57	1087.47	1834.03	3459.82	4304.6	745.163	2473.55	3797.52	11322.3	1146.94	8952.71	18144.8	19286.6	1507.15	1439.34	3549.24	5309.96	1151.88	1399.16
988.122	2046.15	3583.79	4154.84	1085.53	3052.39	5092.94	11491.8	693.043	2819.71	5258.46	8338.55	1184.48	2356.71	3975.9	5399.74	1482.15	3124.33	10818.6	7157.52	1220.18	1304.07	5327.09	6664.82	1220.76	2280.48	3441.1	5124.25	1131.47	4407.32	27065.6	12530.5	1031.37	2553.39	4155.82	5234.63	872.225	1711.47	4930.17	9047.5	1038.74	13241.3	7630.12	22840.7	1088.6	1729.02	3152	4406.35	1087.85	1433.86
1463.74	2881.33	3784.21	12174.8	907.473	2716.61	3544.29	8164.88	899.829	2740.25	4484.57	16398.2	1574.71	4084.34	5878.12	4572.31	689.098	3879.38	6548.26	8414.22	898.272	1262.28	4352.15	3492.29	573.409	1718.5	2428.15	4333.77	479.967	6112.15	7489.79	5973.61	616.56	3008.64	4286.54	8135.42	1041.45	4573.08	3376.47	6713.06	980.179	7008.93	17878.7	21302.3	570.799	1389.19	2348.67	6285.54	1081.23	1776.71
774.717	1995.12	4162.21	3593.08	1039.57	3315.51	6712.13	7337.46	920.299	4002.31	4994.95	4101.54	1368.36	1905.37	2432.31	3461.36	806.383	2258.75	4603.91	5288.07	879.372	1977.24	2796.23	5048.82	889.214	2142.52	2724.12	4059.13	1171.47	3904.05	3223.29	10345.3	1214.1	1905.53	3917.97	5514.85	696.403	2012.34	5772.29	11671.1	1003.09	10210.4	24006.1	21783.5	1362.17	2610.03	3304.76	2210.18	1006.16	2150.78
1064.81	2865.55	4477.52	8182.09	842.484	2727.96	6080.46	10508.5	912.493	2685.26	4301.55	5743.15	1065.36	3041.13	4326.2	6262.37	969.34	3443.48	4809.98	7351.53	1056.69	1288.1	2752.59	4171.75	1336.3	1975.88	1892.68	4438.53	809.429	3242.66	3831.49	6091.34	796.4	2062.26	3109.76	5377.14	705.581	1825.62	4403	7512.44	1096.66	7107.56	12348.4	24654	923.618	1548.72	2468.18	11830.4	1003.95	2446.02
952.432	2293.92	2283.45	5803.97	846.975	4724.41	7191.63	4282.96	1201.5	3062.23	3996.4	13409	926.909	1985.52	3590.71	6489.46	1148.92	3158.3	6898.84	12599.9	822.366	3084.64	4000.58	3867.21	869.382	3114.95	4294.53	3966.44	823.654	3139.78	4532.48	7468.35	1368.42	2090.68	3537.34	4346.73	768.395	2421.63	7122.93	8803.99	1439.08	7927.98	9035.45	16510.3	972.462	1321.9	1719.67	5646.94	1619	1444.27
650.391	1569.35	2582.69	4189.49	920.418	3194.79	6650.32	12758	970.434	3116.01	4543.03	5737.26	908.678	3012.06	4169.04	9306.49	883.66	2561.83	4182.27	6128.26	926.083	2122.14	3690.35	4580.32	1045.29	1615.25	2624.96	5483.38	635.626	2775.9	5060.07	5058.41	1004.41	2049.98	5006.4	4123.56	1456.48	3187.44	4673.18	6478.16	1044.46	8039.38	51171.3	18668	1916.6	952.976	3893.23	5627.97	905.859	1615.85
1146.08	2142.16	3882	4580.61	930.193	3198.48	4457.59	7602.16	997.844	3063.79	5711.41	6182.4	642.77	2982.2	7115.41	5775.02	627.897	2756.57	3888.33	10648.3	1257.68	1289.64	2715.56	3127.51	1230.03	1839	3219.29	8445.49	1241.15	3100.19	4469.79	5979.8	1000.56	2856.73	3563.58	5695.17	959.419	1595.88	4879.98	8649.69	679.761	7832.51	17871.7	24867.3	1694.73	1196.68	2812.94	3732.14	948.755	2438.44
761.592	2077.27	3377.76	14983.5	1435.05	4549.52	6084.96	14207.6	1385.23	4197.12	3711.56	7807.37	1434.68	2429.16	3437.01	4858.8	777.336	3261.53	4598.8	9108.99	1104.17	1512.28	2537.48	2005.36	1120.95	1898.28	5849.62	7302.34	736.856	2555.5	3987.98	13182.8	858.995	2509.58	7241.99	7733.12	817.442	4213.12	9907.67	7815.6	1117.02	9803.72	9441.56	17398.8	1007.02	1032.22	3113.29	5922.34	741.846	3823.41
1024.4	2095.85	3819.9	3830.23	1060.44	3722.89	5346.03	8019.57	709.697	2700.52	3521.07	8803.12	919.837	3165.13	4839.64	7340.62	1021.04	2223.12	3190.09	4398.75	1255.83	2674.99	4054.36	4880.42	677.096	1774.33	3189.74	7979.64	1118.89	5914.64	5716.3	8438.8	1503.72	2184.81	4157.26	5310.45	1656.68	2202.5	4680.35	7989.42	1300.97	8115.12	13491.5	28803.3	1768.25	1066.51	4253.32	2582.49	1273.94	2532.43
680.92	1579.97	2887.97	7092.8	1773.48	2616.22	3393.97	15043.5	955.689	3184.01	3005.33	5665.08	699.032	2970.1	5668.16	5280.77	860.824	2855.77	5061	3721.16	1226.17	2526.41	3227.69	3720.32	1157.16	1833.41	3335.26	4413.95	1053.74	2636.52	3455.85	6783.24	983.944	2874.07	3311.28	4177.98	1257.14	3433.55	5732.42	8154.92	1290.15	6190.39	11576.9	14427.1	611.588	1571.32	3679.15	7027.81	857.917	2148.58
1020.12	2956.99	4638.57	6158.8	1018.43	3872.94	9569.29	12187.4	940.249	3469.9	3451	11920.5	782.325	2023.39	3439.22	4168.89	881.833	3078.47	3760.08	5469.3	1175.93	1267.2	1979.09	3526.71	873.478	1864.66	1852.59	8075.58	1034.36	3033.61	3229.67	7394.95	1397.79	3201	3777.12	5656.18	1085.91	3362.13	6408.18	11593.3	1158.39	19586.4	12445.1	25254.9	799.43	1286.57	2684.08	6026	943.709	1944.82
851.555	1839.09	2796.68	5433.05	1083.95	3840.18	5288.97	9579.59	735.372	2012.17	4209.78	5452.4	1021.52	7329.14	2605.5	3518.89	1021.41	2584.66	4893.83	4704.39	797.012	1361.85	3882.42	4387.49	957.118	3115.38	2894.63	6364.61	1131.06	2366.22	3737.26	5976.28	799.048	1557.89	4142.82	4660.43	1266.6	1860.9	3946.09	10315	885.344	6455.83	13850.4	24137.2	995.845	1326.06	3349.19	6031.7	713.459	1852.09
791.825	1988.79	6246.85	6462.76	790.176	3065.07	3537.7	14482.1	1006.86	4203.71	5179.52	6268.61	1537.46	1856.65	4192.46	3988.95	866.305	2410.74	4100.78	13100.5	931.461	3081.72	3532.7	3262.11	1016.61	2182.61	3800.88	4109.58	1076.01	4520.71	3825.71	5559.21	741.028	3261.67	3109.76	4460.37	990.969	2149.73	3630.58	8636.49	1405.98	8565.1	18334.4	17496.2	813.979	1206.29	2070.41	2874.26	1308.01	1775.13
671.333	2877.5	3174.82	9524.76	616.871	2651.35	3578.63	6623.63	1046.59	3436.77	5539.84	6593.19	832.615	3076.34	3418.31	4379.01	716.866	2478.15	8440.17	5767.82	886.44	1220.34	3672.53	4679.89	636.354	4886.26	6398.47	4944.89	1132.09	2662.9	5572.4	9136.28	729.953	1650.35	3352.92	4541.98	817.442	2173.53	4413.9	14486.5	578.56	7523.84	11653.3	17337.7	576.774	2023.91	3231.49	5924.41	605.904	2250.76
1202.42	1866.66	3529.07	7701.6	1140.48	3248.4	5938.07	12926.3	705.187	3343.79	3635.23	5181.78	716.162	2778.53	3183.2	4225	1584.09	2767.9	7502.24	5768.91	944.983	1118.15	3905.93	2076.81	625.36	3624.33	3008.88	4067.32	1121.16	3793.14	4167.55	11600.8	1091.32	1944.53	4938.02	4838.83	1022.81	2903.22	6512.29	8615.83	706.493	13805.3	10619.7	14237.4	2729.29	1360.62	4042.09	4587.43	681.287	1252.18
1029.27	2781.49	6467.04	4541.82	801.8	3064.01	3690.39	9782.48	910.758	3510.66	5226.36	6312.68	994.486	3497.51	2332.68	6532.05	708.462	2612.98	9134.38	11967.9	715.268	1078.2	5246.58	6129.79	1724.97	1723.45	5276.43	6215.67	892.309	3084.32	3977.87	9168.65	647.857	2562.77	4768.04	7756.96	646.496	4111.59	4689.83	8999.32	961.721	5242.67	11407.6	36498.3	762.537	1535.73	2910.37	10931.7	815.337	2484.8
1208.6	2211.33	6267.94	17928.3	1235.59	4594.43	4887.41	6456.93	1044.86	2459.74	5811.85	7276.18	841.73	2640.54	4248.41	5162.27	1052.28	4642.64	4593.86	10036.9	1038.09	833.583	3494.6	2935.13	1281.76	2018.78	2336.1	12609.2	1521.54	2715.69	6733.14	3224.31	878.977	1739.89	5105.33	5228.84	932.744	1741.29	12857.4	10184.5	1068.01	8573.39	29357.6	22827.4	1034.04	1707.98	3120.82	10729.6	797.989	1434.8
1240.31	4626.92	2041.28	6671.59	986.729	2706.83	4541.33	7052.15	839.285	2893.96	3813.56	7245.47	833.086	2548.76	2429.48	9337.45	739.885	2194.08	4327.69	9136.94	908.413	1549.62	3630.27	3101.85	475.11	1951.97	4637.92	12950.2	579.341	2279.22	4499.49	6981.17	965.888	3512.05	3236.65	4261.27	887.14	4494.79	10012.4	5768.84	802.601	10542	21085.9	23766.2	934.27	2060.02	3016.9	5463.5	810.605	2552.31
978.536	5010.52	5551.78	7477.14	1093.2	3268.76	5108.53	5474.43	828.53	3981.31	4820.77	6295.33	881.962	2759.67	3070.84	1283.03	1467.35	2112.42	6783.74	12446.5	782.415	1285.79	2317.44	5728.29	915.514	2750.2	3818.13	4257.45	1023.43	4391.86	4345.26	3556.87	689.989	1695.36	3315.12	3721.26	649.651	3140.99	5520.17	6807.42	1065.47	6958.65	18569.9	25121.9	1094.57	1630.56	3295.68	11831.4	1267	1376.45
1180.14	1532.77	4340.36	5663.57	1108.78	3075.37	6254.82	10475.4	978.935	2188.25	5861.64	5948.2	1129.48	2332.36	3157.27	4427.25	1172.67	1823.04	4383.77	5584.76	897.657	1463.72	3456.18	3120.13	1352.25	1940.97	4932.83	5946.21	528.211	2743.72	4494.33	6256.47	967.814	3911.94	2854.32	9023.06	996.419	2992.4	4236.94	9294.17	646.664	6427.81	23219.4	5228.06	1062.88	1408.94	3367.11	5444.29	1497.25	3008.07
560.87	2491.55	4307.32	4906.39	1255.67	2660.34	6105.3	21409.8	928.8	2674.33	3878.44	8919.52	875.361	2684.55	4594.46	3878.94	1128.28	3840.28	4738.92	9434.54	1153.8	1104.63	4920.06	4797.44	1198.34	1430.72	2261.3	10246.3	1340.73	2086.66	4192.09	6144.32	1099.5	3826	3450.19	3613.9	587.698	2603.49	4761.82	9511.59	675.305	7940.71	13026.8	21612.3	1158.48	1072.23	2449.47	5821.52	715.036	2382.3
1105.36	2366.34	2914.37	10061.8	703.259	3860.53	3466.63	6517.16	667.195	4007.16	3991.2	22731.9	1025.29	1811.07	5785.56	7229.83	736.414	3285.09	2980	5579.1	896.889	1551.15	7646.83	4287.91	1544.53	2109.33	2308.29	8495.72	1195.18	2282.94	3346.78	6660.77	655.08	2608.05	3206.06	4429.31	1122.62	3548.57	5167.38	7823.35	730.679	9235.33	26010.4	15585.5	901.534	1267.08	2301.38	7281.9	658.262	3013.12
689.326	1732.17	2773.67	16218.7	1053.83	4101.21	4695.35	7341.15	681.594	3212.98	4371.46	10203.4	771.481	2920.28	4118.75	4645.39	715.039	2600.74	2408.01	9439.84	1767.96	1613.54	3753.35	3641.95	931.034	3568.71	3296.89	5704.77	763.865	3375.23	3807.57	5962.47	988.278	3316.8	4346.5	5250.75	1025.39	3230.19	4631.59	6613.53	600.837	5626.48	14542.3	13397.3	1227.59	1521.7	2325.02	4728.77	787.58	3525.66
772.948	1446.94	3505.33	2129.48	1351.3	3249.47	4260.23	10087.1	838.071	3418.55	3603.66	9344.89	1210.74	2227.06	2628.91	4573.09	1136.5	1930.82	4763.76	5984.48	1275.81	1268.43	7273.45	4832.78	1277.88	3009.32	4225.98	5886.92	1199.92	2073.88	3017.32	5955.06	1641.43	3093.63	3495.69	7158.93	1268.61	2603.76	6099.55	8111.9	487.544	7817.9	18514.6	12967	1356.2	1651.6	2657.31	9180.31	1495.36	1980.78
788.286	1694.26	3377.02	3682.6	1022.39	2624.41	4906.44	12427	869.817	4201.98	4591.61	6050.04	1420.54	3250.63	3453.36	5372.55	946.322	1945.44	4735.63	8876.42	916.096	1463.57	2130.29	3770.56	1060.81	1467.58	3639.21	9599.42	814.583	5119.44	5326.23	6359.76	1106.49	2386.56	4539.33	5895.72	699.271	3180.56	3120.62	5210.7	1022.19	6945.28	10442.1	17071.7	808.003	1756.83	2214.86	5170.18	683.495	2305.97
1091.8	1335.44	4521.62	7497.34	1840.3	2909.73	5230.59	7069.84	732.596	2481.77	4210.65	10652.4	2141.88	3293.52	3042.23	3863.38	827.027	3970.17	3650.83	8102.56	1215.73	1555.76	2230.77	3180.98	747.587	2935.81	3183.28	5518.95	984.056	3389.04	5028.52	4969.35	1407.42	2698.8	3984.89	4657.54	980.643	1809.27	5258.59	13197	1089.02	9790.99	9751.52	18788.3	2080.54	1445.05	3291.25	6164.99	861.702	2420.15
1092.98	3728.62	4739.89	5813.85	1065.72	3579.96	3069.29	8940.8	1264.48	4403.39	4136.23	5824.52	736.435	2963.03	3576.41	4260.67	661.694	2737.94	4966.54	7026.35	653.498	1417.93	3836.78	4947.25	790.916	2694.81	2442.16	5588.37	1873.47	2097.38	3389.25	5748.68	1340.74	5845.4	5800.15	5051.41	748.605	2281.67	3025.97	7074.46	1251.96	6966.25	18091.3	14573.5	982.854	1100.81	2968.3	2186.03	919.738	1719.3
994.754	2717.93	2965.84	4230.35	1148.67	2687.55	3982.06	9815.51	834.081	2195.02	6328.99	6949.52	663.672	2606.29	3558.81	4258.94	1188.75	2675.47	5847.28	5010.57	1387.51	1035.95	4387.18	5821.55	934.052	2491.09	2138.86	5829.8	960.14	2483.53	4485.87	5385.82	722.49	2152.3	3403.01	6043.54	617.527	2701.86	4637.91	6872.83	736.408	8548.57	16461.9	45063.2	819.175	1036.12	1917.38	7018.97	864.541	1588.41
834.742	2004.56	3478.05	5612.1	819.236	3106.54	4756.12	15132.5	835.469	2723.6	4997.37	6411.39	938.224	1434.05	3130.71	4364.23	1152.58	3143.87	4686.84	5796.86	1110.31	1035.64	3980.15	3705.26	705.767	1477.07	2537.23	3596.09	1060.96	1889.97	4468.15	10270.8	637.024	2981.92	3590.77	7556.65	1253.41	2688.1	4642.21	7399.42	605.929	20010.3	15280	12149.1	1289.43	1422.19	2093.01	2455.97	1077.44	1920.85
913.497	2162.22	3249.3	4497.72	1280.24	4371.45	3512.59	6764.96	979.282	3524.37	5270.78	6223.86	944.51	1943.39	3289.13	3851.59	983.955	2325.98	7316.64	6938.84	1341.11	1729.85	2609.54	6755.48	653.815	3213.89	2713.12	8782.86	601.814	2392.61	4667.93	5112.02	1845.34	2540.64	4024.37	4542.95	685.217	2262.73	7716.36	6927.6	1432.72	8453.1	12200	23770.6	809.562	1319.31	2208.37	5415.95	913.429	3294.77
772.358	2418.09	9922.7	2374.59	890.83	3023.85	4634.33	8170.96	1061.86	4102.4	5807.33	8636.42	773.21	3477.56	4032.32	3783.85	772.951	2841.34	6823.75	4671.69	706.817	2478.31	3018.87	4969.54	581.816	2326.84	4870.95	3527.75	1000.14	2912.37	6185.76	9475.22	1409.35	1933.7	4639	6711.86	1046.04	2322.11	4462.36	7527.93	716.04	5895.73	13502.9	15957.2	1075.09	1860.75	2160.82	4127.31	1077.13	1570.11
1414.64	1587.78	2989.14	6382.83	926.23	2974.18	5278.4	8935.51	862.358	3091.02	7852.81	5952.37	767.709	2373.22	3660.65	4164.17	639.224	3277.78	4995.77	13542.3	1160.87	1263.67	3786.54	3606.3	960.783	1653.4	3098.13	10510	618.926	2064.6	3273.38	4572.67	1133.21	2344.66	5177.8	9444.61	1810.42	2915.83	5552.58	12946	914.622	8765.61	24336.4	11328.7	1274.36	1064.17	2720.71	5153.3	667.409	1661.27
662.337	1892.18	3553.41	6958.3	1156.86	4070.82	4440.67	6177.16	984.833	2105.32	4622.48	7318.68	1188.26	5027.75	4803.49	3620.41	1246.3	2892.86	3696.86	7903.07	1415.63	1383.52	4535.3	4782.08	622.989	1304.4	2761.63	6602.39	1316.4	3427.59	4358.25	7647.31	1007.06	1711	5965.05	5922.44	1034.85	3543.1	6883.14	8768.99	870.705	8145.66	11760.2	10262.6	732.399	1442.46	3431.28	9793.48	945.286	2223.01
672.366	3547.07	2646.84	5427.45	1535.7	2137.52	4131.05	7180	1225.79	6196.27	5469.23	7933.31	814.699	2699.95	3302.95	4816.37	1271.32	2449.66	3270.84	5951.78	968.646	1899.34	2474.78	3855.38	1643.27	1373.38	2219.91	5536.41	885.093	2654.46	2837.12	4978.83	696.73	2741.9	7216.95	5131.57	988.388	2047.33	5215	4323.26	1293.33	10260.7	13145.2	27770.3	659.653	1531.83	4072.5	4195.64	575.309	1746.74
774.127	2305.28	5922.24	5756.91	1222.38	2083.88	2945.12	13296.7	864.266	2540.06	5576.45	7054.3	1444.74	2393.02	2938.83	4367.69	935.543	2892.31	4468.17	5521.73	716.343	1440.06	2478.47	4196.18	997.86	1797.4	4198.6	4038.44	831.283	2606.84	2984.95	4742.77	1171.49	2227.66	3589.34	4442.07	1049.19	2795.66	5961.3	7652.4	1131.03	16516.7	13681.2	14343.1	885.946	1901.53	2567.95	4660.17	970.834	1277.41
886.508	2360.72	4747.86	3486.45	796.78	3041.29	4268.95	9744.43	1107.66	1913.11	4391.24	8356.94	756.08	3790.14	6503.92	5474.23	1212.31	3542.86	7853.19	6589.36	1277.8	1769.96	3704.8	6273.77	570.822	1137.33	2947.67	4469.14	1199.09	2971.95	5137.17	12159.4	872.236	2209.84	3405.64	3772.79	1271.19	5385.37	4312.66	7174.55	676.578	6282.7	21925.5	27759.5	886.985	2358.54	3310.48	3443.75	708.412	1637.3
1110.23	1926.7	3533.94	8515.85	970.878	2402.75	3190.82	18936	1515.33	2824.74	4678.17	5018.88	747.279	2965.54	2721.63	3805.85	1315.35	2472.31	4114.12	5656.56	976.636	1011.98	2826.8	7338.44	938.579	2310.88	2887.73	4315.65	841.385	2530.14	3810.05	7382.58	720.564	2592.39	2881.53	6967.05	916.395	2144.84	4037.6	6884.86	1153.94	6711.66	16062.8	27606.7	758.9	1335.67	2972.21	3900.24	784.742	1619.63
871.907	3308.59	2720.87	4136.69	708.543	2306.86	3870.57	7343.01	968.179	2944.79	6452.67	6181.19	910.093	3450.68	2716.3	5935.48	928.784	4542.17	6331.4	11500.6	703.436	1417.32	3435.74	3844.31	858.173	1501.63	2711.4	4389.38	744.691	1891.82	3326.17	5814.03	1033.54	1703.07	2991.55	6360.85	705.581	3280.66	3722.09	9172.85	887.253	6926.19	19741.1	12753.1	1325.54	2357.51	7649.8	5583.8	687.595	1657.48
994.467	1562.27	3308.44	4361.75	922.796	4371.72	2778.42	8046.26	948.923	4094.6	6788.71	7662.34	593.894	2747.09	2892.62	4285.02	699.693	1771.15	3741.63	3699.79	1098.79	1796.55	4413.61	2839.71	1126.55	2333.3	1811.85	5081.79	673.149	2782.69	3057.11	4987.7	1028	3870.29	3876.56	4127.18	946.798	2536.09	4214.26	7106.3	1167.3	6989.19	10165.9	14758.1	1065.21	1493.38	2226.03	6593.15	973.988	2129.97
1130.44	1801.04	3756.04	3197.54	867.846	3912.3	3939.52	6880.43	770.935	4115.75	3200.31	9350.8	798.669	3380.28	4019.28	5834.74	832.873	2233.72	3454.99	5428.2	676.239	1579.43	3188.51	9868.85	635.061	2532.91	2178.73	4501.04	1136	2412.83	4100.95	5141.7	1124.78	6067.14	4835.47	5143.38	807.403	2085.48	3385.64	9589.59	926.715	6177.66	31049.4	12808.5	734.738	1294.1	3469.22	4997.93	920.684	3525.97
970.425	2211.04	7387.17	16804.6	1282.35	3135.87	2855.57	7241.03	1482.71	4160.52	4212.74	4762.31	1258.51	3246.54	3570.59	4164.96	952.35	4173.14	4013.09	11426.9	767.972	1871.53	2696.81	6394.69	616.953	1781.45	2598.65	3498.65	779.946	3655.83	2608.69	5267.26	884.514	2305.9	4046.03	3797.59	532.054	2751.47	3942.07	9332.33	812.149	6293.51	13348.9	19261.2	1197.46	1530.53	3743.84	6243.45	1669.78	1651.17
989.894	2237.29	3902.35	5647.79	943.667	3107.34	4802.87	9777.73	928.8	2765.58	6419.89	7185.45	655.499	4358.58	2655.16	6298.99	965.139	2256.19	5242.4	10806.2	887.055	2356.16	3479.39	5987.66	845.454	2650.82	1990.55	9293.32	1021.37	2810.74	3344.31	5233.04	919.423	2294.1	4402.34	3745.1	1031.41	2906.36	13918.9	23533.5	1027.92	12910.4	17834.8	36882.7	1491.04	1119.77	3314.89	3858.94	1173.01	1772.61
1079.56	1763.87	2726.92	6724.69	721.223	2651.88	4366.7	14081.6	1280.27	3458.11	5760.67	4892.77	831.672	3609.1	3869.51	4614.27	704.261	2824.17	4291.15	12125	781.493	1239.85	3211.1	4640.4	1437.4	1469.52	2814.66	3800.45	749.845	5183.56	3637.9	5078	615.356	5438.78	2614.3	6955.99	1045.18	1997.13	6054.81	4745.47	612.93	6600.3	14060.5	26932.7	644.844	1757.86	2552.61	11368.2	1073.97	2238.15
1388.39	1477.17	2533.57	3124.09	1218.95	2153.9	4245.98	11085.4	853.51	3290.87	4040.99	10239.5	1509.02	2465.63	4053.22	3517.32	851.69	5565.03	4292.61	7727.69	1139.97	2261.5	3348.93	6030.83	907.322	2516.96	2158.48	13636.8	646.141	1969.97	3325.54	5520.24	878.977	2031.2	3604.75	4775.28	978.349	3888.16	6723.1	9671.63	925.442	8663.14	13852.4	12985.5	1387.64	1367.89	1900.24	2928.82	1901.3	1792.48
696.405	4616.89	2922.33	4221.93	1059.12	3630.69	2947.77	11962.3	1036.7	2182.35	6540.46	4980.37	917.636	1772.57	4031.38	5312.36	662.791	2564.38	4480.05	5850.75	609.245	1316.52	4999.65	3458.48	662.653	2863.17	2279.63	4736.66	648.821	2514.67	2964.74	4619.88	761.491	2180.47	5140.25	4306.29	1204.65	2652.52	13553.5	6835.25	947.719	10904.8	28826.2	25750.1	1096.91	1153.29	2493.11	8418.83	848.139	1442.37
1160.82	2188.91	4323.26	10480	790.704	4094.86	5675.21	15164.2	736.586	2499.46	5907.78	6267.92	1144.89	2872.19	2345.09	2789.68	685.809	2830.2	5913.97	7396.47	951.897	1411.33	4218.16	8158.81	860.113	2111.47	2257.42	8919.95	539.756	3114.83	4201.77	2956.5	1265.62	2953.76	4042.67	13434.1	778.721	2867.36	4197.05	13849.8	651.756	19680.6	16214.4	12941.6	894.52	1379.58	2761.5	5333.86	744.054	1555.92
898.454	2264.13	2427.68	9367.4	844.333	3346.42	5147.38	8712.8	614.632	4210.65	5114.65	6121.15	1286.01	2346.66	4728.68	5056.35	771.49	2169.96	3264.08	7868.54	1377.67	1513.82	5899	7916.81	1006.7	1717.42	2580.12	4364.16	960.552	2453.85	4206.72	9129.47	554.206	3015.16	2757.55	7898.76	780.442	2258.43	5653.55	5933.2	931.17	10440.2	10950.6	25217.3	579.372	1159.26	3593.67	6759.95	741.215	1219.06
545.532	1961.35	3225.71	3706.64	1060.7	6562.87	4547.41	17680.8	737.28	4673.31	5162.52	5096.43	1389.42	10100.4	4928.58	10648.6	801.999	1717.26	4941.15	6610	987.699	1123.99	7747.94	9068.14	2019.65	3437.86	2125.06	5253.15	1067.76	3855.82	3366.15	10518.7	928.572	1999.66	4092.5	4645.27	766.961	3077.31	5499.22	7001.32	906.984	21186.5	9797.99	17192.6	947.001	1002.6	3930.11	4742.79	852.24	1249.34
1020.42	1836.87	3443.68	4423.55	789.647	3173.12	5020.57	7025.73	1290.5	2939.92	4888.43	8061.86	1168.61	3479.6	4572.15	4518.09	962.033	2614.44	4349.98	5460.9	1442.83	1628.91	2558.06	4105.37	827.347	3155.25	3454.25	7556.28	1062.4	2119.44	4595.35	5695.28	585.744	2511.5	3903.52	6145.86	1049.19	2337.31	6060.83	6505.41	969.996	14198.6	12414.5	19350.9	601.196	1016.89	3348.14	7196.95	1240.51	2341.62
790.498	4139.06	2442.43	9324.77	757.417	2548.58	4311.49	11125.9	953.607	3438.33	4896.75	6395.09	735.021	5563.5	3689.4	5833.33	1002.59	4767.41	6895.9	6578.21	1804.07	1553.77	4398.09	2815.59	966.603	2255.05	3361.13	3259.38	1174.76	3772.93	4950.38	9447.6	1305.34	1758.68	3289.37	5674.96	1290.41	2121.34	3316.24	11666.8	934.989	20118.5	14628.9	11951.2	744.87	1131.2	3653.43	3950.64	711.882	1522.17
958.036	2185.67	6102.76	7569.32	987.785	3938.46	4002.13	3996.31	947.362	1699.73	4687.54	10910.7	1045.88	2868.58	3325.11	3561.8	747.558	2769.73	11382	6021.93	774.886	1802.69	5924.5	6698.01	827.993	2938.61	4070.56	8875.12	713.353	2901.87	3185.35	4178.88	1081.21	2473.71	3627.61	10549.4	834.364	3473.99	4435.12	12859.9	856.066	8512.94	14116.5	24183.7	986.492	975.58	2437.79	14359.3	727.652	1728.14
636.97	2100.57	4302.02	2447.89	1045.64	2706.05	3469.8	6765.76	1142	5109.95	4250.55	3501.82	1096.79	4310.48	3842.63	7945.99	1026.52	1612.04	2741.77	6538.57	724.026	1782.56	2992.3	3414.39	1108.45	2884.94	4731.05	3456.41	1066.32	2699.41	4031.27	4788.94	999.593	1795.99	3537.34	3740.05	645.922	3462.79	3666.16	8963.18	782.871	11106.6	10100.9	13424	785.4	1249.94	4446.61	2977.4	1067.67	1799.1
903.026	2049.39	6694.46	7652.79	968.764	2933.76	5409.18	8570.41	1069.49	3554.38	4113.51	8048.33	1157.45	1943.09	5100.36	14615.5	691.655	2296.02	2909.29	5836.32	1212.03	3895.02	4654.7	2591.4	781.646	2969.23	3555.79	10294.2	690.468	2643.53	3137.1	6440.58	617.042	2198.29	3620.88	4219.13	688.659	3698.86	10752.1	9910.54	1015.82	10522.3	17840.5	18650.1	584.309	1575.74	3967.27	7236.18	1102.68	2402.16
780.764	2203.37	2644.63	6147.6	1033.23	2534.33	4075.3	9572.2	715.249	4234.59	4452.65	8269.33	1219.22	3322.29	2368.51	4907.06	816.065	2224.77	7412.73	5145.57	970.029	1556.07	3650.4	4426.05	1009.07	1935.14	2909.94	4079.82	611.504	3114.63	3297.72	4912.02	687.34	2652.09	4023.9	5159.51	586.264	2256.71	4316.09	8012.66	1087.74	6894.36	19224.9	23913.2	670.565	1094.05	3869.85	5884.66	803.036	1506.72
1252.99	2362.35	4730.16	6932.78	702.466	4513.6	3803.19	8611.35	1401	3266.24	3001.69	6882.73	1139.86	2537.92	2795.5	3920.74	758.336	2105.84	4559.7	6282.81	952.512	1224.64	2840.94	4547.45	806.868	2079.35	4529.72	8983.12	1011.06	3551.1	3724.89	11108.1	930.016	2401.71	2495.85	5274.83	695.543	4158.06	3398.55	7912.83	833.152	8052.76	23532	18517.1	772.41	1770.34	2868.02	5746.96	577.202	1867.55
1620.08	2709.22	4215.6	3282.04	689.785	4174.38	4797.32	7770.2	1359.03	3309.26	11170.6	11228.5	987.728	2278.93	5825.79	5843.08	1274.79	2965.94	3421.19	3531.17	709.736	1194.68	3495.98	4239.98	1303.32	1543.89	2632.73	14919.8	1110.03	2821.05	4533.29	6401.83	621.134	2037.71	3299.95	3983.92	928.155	1753.05	4663.14	6807.71	1145.66	6686.84	13692	16195.3	717.59	2760.98	1764.36	5510.53	1032.34	1070.19
939.749	2843.58	3444.71	5569.47	1114.07	2261.95	4644.1	9892.13	953.607	2908.35	4040.12	3783.2	741.621	1953.93	3342.72	2661.76	1009.71	3692.12	3574.64	13679.6	670.707	1551.15	8567.85	9695.37	1264.73	2087.34	2715.49	3631.02	952.924	4551.85	3378.32	5809.91	1023.43	2320.34	2679.54	5215.61	820.597	1974.48	5596.18	11308.8	819.15	7798.16	11247.9	18569.9	836.842	1997.93	3336.46	3051.46	879.05	2035.03
992.398	1867.84	3191.64	5260.65	979.86	2734.04	5546.29	6591.4	899.482	2942.53	5864.24	4940.65	621.396	2860.09	13304.4	4726.17	773.865	2064.74	2957.9	10441.7	1999.82	1651.34	2832.03	6215.38	898.268	1964.25	5108.29	4189.55	874.785	3001.23	4143.21	6879.11	891.496	2727.45	3860.9	8538.67	623.837	1930.31	8394.69	5814.73	578.56	6980.91	16075.6	8488.08	705.639	1149.65	2857.89	3693.43	1117.18	1645.18
783.419	2518.24	3727.29	6518.21	642.761	3092.8	6781.08	10527.7	1192.49	2807.39	4989.92	4771.5	1054.68	3335.33	2931.6	3641.47	1219.62	2820.51	3611.18	6566.71	697.136	3010.27	2895.95	7460.61	826.053	2562.88	3105.89	4798.09	713.353	2633.43	4643.6	8109.95	1068.45	1928.65	4054.47	4453.63	1336.88	2596.32	4280.81	18309.3	875.797	7067.49	13112.1	22779.6	624.319	1356.98	3035.61	3562.76	947.494	1202.03
1040.33	2734.45	3013.63	9134.82	956.876	4268.16	5569.27	16474.5	1519.84	2073.76	4874.55	9723.08	785.625	2400.25	2342.11	7861.6	1326.31	3199.95	5144.11	7666.49	1030.88	1475.1	3244.75	4376.88	960.136	2424.7	2649.54	4227.27	924.472	2686	3262.86	7709.16	770.399	1776.73	2926.3	4733.62	951.388	2896.05	4560.76	11131.8	969.996	9748.95	17302.7	21824.9	1345.55	1315.41	1978.19	4812.17	733.961	1343.33
1003.02	2021.96	1984.21	7458.11	941.289	2817	5462.8	6922.16	735.199	3187.66	4117.49	7993.5	811.87	3118.92	5746.11	7040.13	1234.23	3320.89	4396.55	5843.62	975.253	2413.16	3617.83	7233.2	687.659	2260.65	2792.88	4127.04	931.688	2984.95	8947	4657.41	930.257	2393.54	5980.47	4412.46	1400.26	3194.61	4653.68	11538.8	740.863	8916.45	10986.3	9845.71	955.055	3168.61	2821.52	5463.24	746.262	1896.25
958.921	1531.59	4479.29	8480.3	830.86	2622.55	4781.74	8856.26	1207.4	2082.94	4641.05	6165.75	773.21	3137.47	2862.6	7315.31	1130.84	5641.58	3975.83	6145.24	1651.64	1790.71	3167	3439.28	1270.34	2676.91	2322.53	3615.93	881.588	3005.35	3447.81	5094.29	819.271	1969.58	4096.83	7644.29	709.023	1976.49	3729.26	11961	773.96	21409.3	21436.7	12697.8	1009.61	1466.62	3773.46	4813.98	637.13	1864.08
940.781	1420.24	4402.01	6009.55	774.324	4233.03	4185.48	9740.21	1296.4	2422.45	3535.48	6541.15	908.521	1856.02	3528.79	5472.34	891.515	2398.5	5469.11	8918.07	969.107	1373.53	3476.92	2987.69	570.606	1935.36	2819.62	6958.51	602.845	5509.52	3098.96	5854.03	1867.25	2482.86	4133.19	4608.92	620.109	2642.77	9601.36	6239.81	1234.77	11134.6	18853.2	13011.6	882.828	1157.19	3871.93	4219.81	706.204	1574.21
840.051	2812.16	3758.7	4991.5	975.369	3375.21	5687.36	6547.29	940.596	2440.31	3873.23	6376.34	862.317	3283.16	3504.59	5959.21	935.543	5406.65	2975.61	6174.84	1093.26	1431.61	2933.29	10371.4	1031.27	1227.87	2560.07	4876.56	775.823	2526.22	2733	6812.52	1189.54	2675.46	3832.49	5523.28	691.814	2301.45	4478.72	9153.33	1446.72	10155	10473.3	18085	1208.63	1091.71	3784.88	4604.06	1013.73	1953.97
1267.46	2062.53	6738.4	8438.41	793.874	4372.52	4787.29	5569.54	1233.25	3061.71	5414.41	7984.14	552.562	2295.26	2766.11	5021.46	1383.5	2253.63	5271.81	8448.57	1125.22	3088.64	3888.41	4119.82	1075.25	2509.42	3399.93	3862.53	1414.34	2185.62	4027.96	11420.9	837.568	6018.02	3979.84	5800.15	548.977	1726.09	13198.7	8996.16	1219.5	10881.9	23038.7	33082.3	1468.44	2014.3	2603.8	5663.82	910.591	1758.73
713.07	2342.74	5951.89	6394.18	917.512	5013.95	4398.67	9224.01	827.315	3470.25	4716.68	8016.06	1164.05	2807.29	5948.21	5449.09	711.568	3350.49	4558.96	9181.14	684.383	1733.24	3877.81	3788.53	832.951	2748.48	2267.55	5115.41	947.357	2195.1	3849.43	4317.85	1003.93	2184.81	2603.72	4057.6	855.589	2665.72	3751.05	11560.1	714.767	14661.9	12021.2	15448.7	933.491	851.132	3288.91	6139.79	1121.6	2009.48
1015.85	2078.3	3384.54	7114.93	848.296	3886.42	5122.8	11178.2	1539.1	2406.83	3759.79	7027.76	621.711	6066.55	2466.88	9314.03	1044.97	3689.38	5028.47	8444.37	1005.98	1481.24	3402.4	4423.59	1715.26	1670.86	5179.43	4467.2	608.618	2857.12	3298.74	5587.03	1012.59	4255.49	3551.79	9216.63	918.977	3628.88	9751.65	6813.45	976.997	8175.61	13784.9	10600	762.277	923.618	2763.07	1946.22	1308.32	1538.57
1014.82	2368.69	2518.53	4673.97	1403.08	2962.82	6896.28	10938.8	810.141	2805.13	5992.62	6386.06	1101.98	2302.97	4454.29	12736.1	999.118	6774.24	4479.87	3741.99	667.942	1518.43	2910.7	6343.68	1035.8	2199.44	2280.92	4386.79	1000.55	1894.3	3191.12	6542.44	1522.5	2389.92	4048.93	6475.68	927.295	2212.83	4890.31	9622.29	804.511	10261.3	12710.5	20170.1	847.494	1695.51	3890.88	4684.34	838.677	3323.79
1853.69	1451.36	3337.64	4800.65	704.58	3819.31	4676.33	14019.2	1078.86	2799.23	3336.33	6260.29	1462.65	2534.62	6025.38	4561.15	1471.55	2283.96	3788.21	7404.7	819.139	1291.63	4190.97	3909.16	875.634	1454.86	2856.48	8426.09	843.034	2966.81	3326.98	5859.18	1184.49	1976.56	2091.39	5185.51	843.543	2708.18	5583.57	6599.77	1071.83	9282.44	14844.6	21355.8	968.825	1510.27	1958.69	11880	1149.36	1701.96
998.446	2265.31	2931.48	9155.17	825.048	4053.12	3881.4	4680.28	1097.94	2536.77	5754.26	6269.48	761.894	3951.85	3173.15	12586.3	1057.94	1761.11	2870.39	10979.7	810.841	1393.66	3858.45	7680.18	760.736	1819.17	4058.48	5535.33	1004.88	2912.58	3638.3	5110.78	685.414	2113.54	5722.86	3980.8	940.488	2030.41	7313.95	6980.95	959.176	7204.31	9713.97	16220.1	745.13	1435.96	1751.11	5147.85	782.218	2860.14
995.942	3517.87	3113.92	4623.38	933.628	5946.26	3951.67	9970.59	1066.19	2091.44	5045.43	10035	785.153	2963.18	4275.13	3594.01	671.925	1878.95	3783.09	6307.11	1653.95	983.09	2195.9	2916.54	1186.27	1752.99	4524.1	5308.33	943.646	2563.54	4834.92	9297.09	832.753	1695.85	3572.48	5305.15	782.45	4037.02	4146.3	9079.34	861.794	10928.4	11247.2	21595.1	1229.15	1411.28	2508.96	4918.43	764.24	1754.31
915.414	4310.87	3724.34	6136.53	1179.05	2563.12	4091.95	7666.63	942.851	3209.51	4094.25	8792.89	876.304	4429.76	2387.05	2676.06	1028.53	1846.97	4300.83	4866.8	994.767	1552.54	2899.18	2702.34	1322.5	2444.1	1723.03	4333.33	634.389	2682.5	3239.16	6072.77	1153.43	2262.32	4411.26	6818.27	1052.35	2557.02	3301.9	5289.28	825.515	11072.8	13851.1	25285.4	872.176	2099.25	2251.49	6361.66	1290.66	2862.98
996.674	1469.64	6266.32	3324.22	773.004	2894.4	5104.84	7281.45	936.953	5872.74	5100.24	6682.54	780.439	2385.48	4543.23	9415.4	1009.35	3016.72	4843.23	5822.44	1175.16	2137.82	3938.51	5696.94	1014.67	1829.73	1574.93	3941.44	746.34	3210.5	4158.06	8695.28	634.135	2070.93	6105.41	10943	1280.37	2796.51	5743.9	5597.03	737.044	8450.53	11656.5	14380	1129.13	1208.37	1606.39	9738.4	1108.04	2136.92
983.255	2000.44	5016.57	6766.87	1217.36	3344.04	4479.24	5094.01	874.848	4423.86	3947.83	6074.67	649.213	3140.14	3088.6	3235.22	1228.03	1950.37	4773.44	6998.58	916.096	1509.66	4102.76	9217.5	926.723	1989.9	3737.28	6019.92	1021.58	2288.29	3410.7	4539.48	1165.47	4434.61	6366.39	4598.56	636.457	3283.53	3016.51	7166.82	1078.83	14264.2	18323	16441.6	568.46	1248.38	2032.99	5684.08	762.032	1898.46
1001.84	2027.27	3907.65	5998.05	731.262	3690.12	4666.03	6145.2	1631.04	3380.91	4848	5738.64	1181.82	1966.97	3827.23	4338.93	1932.47	2638.56	8636.92	7503.72	853.865	1270.42	4245.97	9110.1	951.082	2157.83	2591.12	5267.81	1127.14	2855.89	3883.24	8837.73	1163.3	1999.19	3887.62	7162.06	647.93	2489.61	6009.77	20510.7	571.559	11038.5	13657.6	15182	1052.22	1117.69	2878.67	8949.1	655.739	1762.83
717.79	1822.27	5134.84	4339.77	997.56	3299.4	5037.2	9187.27	992.292	3398.25	4429.41	7170.87	1329.86	2309.72	3024.16	5908.61	968.61	1732.97	5894.59	8791.83	1225.26	1871.22	3564.35	4682.96	1443.44	1298.36	2312.82	5660.79	702.426	4259.91	4221.16	6022.47	1296.92	2725.29	5777.27	4283.42	890.868	3467.38	4263.31	6485.62	1429.53	9195.86	19533.6	15779.6	659.393	1246.3	3042.09	2301.64	477.847	1776.08
1194.6	2050.87	2074.91	8895.9	910.908	3876.65	4480.83	8797.87	1386.09	2146.09	4212.39	4055.56	668.386	1852.4	3465.93	5885.19	708.28	3932.53	4756.63	7941.06	754.296	1089.42	3017.95	2504.12	768.928	3016	5655.83	6054.63	578.311	2830.73	2673.21	4829.56	1441.85	1685.25	4896.36	6203.39	1788.62	2781.32	4661.43	26140.3	1241.77	14809.6	11586.5	20406.2	857.367	1040.53	2236.43	5902.84	924.153	1603.23
966	2079.18	6430.61	5348.99	923.589	3382.87	3311.29	6484.15	936.086	2807.39	6381.9	8423.38	920.779	4470.47	2628.44	9554.01	852.603	2827.1	3913.54	14346.1	829.741	1769.2	2756.74	3017.34	892.448	1713.11	2417.38	7318.5	841.385	2987.01	3523.05	5582.91	588.392	2608.53	2843.01	6097.46	914.388	1717.49	5738.16	6202.81	1099.2	6287.14	12606.1	2832.97	1760.45	1124.45	1954.28	5090.69	957.902	1274.89
785.778	3878.16	3196.94	7523.3	1014.47	5540.21	4640.39	4479.5	956.036	2696.72	4326.71	6392.3	918.736	1882.26	2579.72	7056.96	1093.93	3273.76	4291.52	8312.47	978.787	1832.96	3016.11	5161.3	1061.88	6018.42	2391.93	3390.65	793.76	4606.28	9027.01	6660.56	870.792	2931.85	2885.86	5383.89	1013.63	4840.12	4980.37	15610.6	747.864	6351.43	17004.2	18097.7	692.129	1518.32	3038.71	6415.19	890.089	1597.87
1326.45	2152.34	3938.92	9024.51	892.679	4070.28	3609.02	5396.22	810.141	2694.81	4850.96	13803.9	1343.53	3332.51	3043.8	5078.51	1305.85	1621.53	7753.26	6747.2	695.292	1705.11	3416.53	4450.94	611.564	1752.78	4008.04	4634.04	1076.01	2977.74	4276.41	4037.04	676.266	1899.03	2474.66	5003.51	714.473	2605.78	3690.54	7637.21	1460.09	9251.86	11091.9	24923.9	761.498	1289.43	3295.41	23370.7	942.132	2361.47
632.251	2681.35	2739.75	6688.56	968.236	2937.73	4094.59	11279.9	1152.59	2376.82	4284.2	5256.2	1387.69	2000.44	4318.66	5144.83	1143.44	2725.15	4312.89	5563.02	1089.57	1301.93	4573.57	4230.14	951.729	4586.62	3296.46	5854.37	1439.28	2592.61	3151.13	10410.2	1114.19	2398.59	4496.24	5923.88	613.512	2698.14	7296.45	9527.93	989.727	6791.88	12053	11543.8	1215.38	2175.12	5163.44	6965.72	845.301	2535.9
1084.73	2518.97	2355.72	4274.88	1043.26	2704.18	5430.32	10533.3	1185.55	3121.39	4713.04	9992.84	942.153	2508.22	3188.07	5178.94	1337.27	2687.7	3964.69	3508.51	1127.37	2554.07	3900.55	4432.05	884.903	2104.8	4963.86	4852.2	517.078	2247.06	4042.81	9613.35	1149.82	2811.96	3498.34	4520.55	1134.09	2378.33	3965.89	6262.75	1011.37	10349.8	19596.6	31556	1340.35	1497.53	2816.32	6197.72	1431.33	1258.17
793.005	2690.65	2945.49	3254.31	1095.84	4254.17	3253.42	12353.5	932.443	4184.98	4955.91	9496.87	819.099	2393.65	2798.96	8948.49	598.119	4313.81	4002.87	9908.42	833.122	2089.25	2946.81	3429.44	946.34	2601.03	5362.44	6025.32	1146.72	2067.07	3040.4	13696.6	659.895	1897.83	4464.71	5732.01	1015.35	3106.86	4355.1	11268.1	527.006	8517.39	15530.8	34180.3	1034.82	1282.67	2518.33	2517.28	1295.71	1742.33
1409.62	2460.28	5313	7116.25	995.711	3793.42	4425.09	7790.8	926.544	2621.25	4741.15	7861.83	1048.39	2655.47	2612.88	4383.41	640.503	2606.03	3580.68	4632.59	1453.58	1746.15	3091.71	5052.2	833.167	2405.51	6029.41	6406.22	697.89	2758.78	5274.28	9825.92	804.104	2381.5	4030.88	5609.71	893.163	3011.63	3774.28	9119.79	1122.11	6858.69	12683.8	30344.8	552.352	1107.3	5204.48	3161.08	812.182	3684.31
622.665	2108.53	3311.68	7379.35	955.555	4374.89	3806.63	6493.12	655.572	2662.02	5263.14	14522.5	753.094	2664.43	2523.14	5179.08	975.186	1915.66	4387.97	6815.52	612.933	1582.35	5816.63	4889.64	1149.62	1443.65	2784.26	5006.34	955.398	3351.11	4117.24	13319.1	755.232	2283.99	4901.42	4294.97	882.55	3207.25	4404.15	10258.2	1124.66	8974.37	13047.2	15772	1754.49	1841.26	1717.07	6495.47	1056.63	1446.47
832.53	1925.07	5001.67	2976.31	1010.77	4274.5	4080.59	6892.04	678.818	1901.66	5115.86	5502.89	1144.26	2378.41	3044.12	4990.97	983.407	2823.26	4687.4	5199.29	568.219	1932.99	2545.3	3806.36	1032.57	2180.03	2914.47	4858.67	955.398	2786.81	3953.74	5341.28	914.608	2655.95	6035.11	9483.37	924.426	1885.28	6279.96	6583.99	909.53	12176.5	25662.2	17353.7	1580.67	995.325	2217.47	5803.33	884.412	2886.96
955.824	2349.07	3938.47	14306.9	1017.11	3376.54	7651.05	12821.7	1363.36	2774.78	5738.64	8160.39	635.855	2969.32	4673.2	4346.63	835.248	2481.82	5095.89	7571.13	1519.04	2863.38	3028.4	2999.67	608.33	2116.65	2589.61	4511.82	1103.43	2860.22	4042.6	9562.85	1110.82	3448.73	2549.3	4790.68	747.457	3100.25	4443.16	8846.16	1333.43	8973.73	11119.3	30699.4	1152.77	1803.85	2529.75	4563.78	1093.84	2342.55
935.619	2839.01	3624.2	3620.81	1032.17	3644.95	5514.33	11412.2	943.545	3522.98	3675.99	9771.65	784.525	2473.33	5099.88	4542.92	820.633	1907.44	6180.51	4472.01	1174.24	1771.19	6902.98	3808.21	1432.01	2715.49	3119.69	4845.73	584.083	2630.33	5011.19	5875.26	1965.24	2706.03	2981.69	6329.79	782.736	2482.44	7901.36	10563.4	900.619	10222.5	14885.3	26942.2	1440.12	1557.81	3522.74	3199.29	868.641	3304.87
1042.69	2265.46	3065.25	8926.87	1020.81	4314.66	4777.52	6689.15	1131.6	3348.12	5353.87	6509.23	1391.15	4318.03	3615.07	5752.24	633.013	1725.31	4349.42	18030.5	726.945	3143.95	3650.09	3837.09	921.765	2328.12	2658.59	9469.43	939.523	3109.89	3366.78	5753.01	1243.23	2037.47	2773.68	6448.72	843.543	2755.21	5925.16	5720.08	565.831	7118.41	9698.04	22805.1	951.937	1444.27	2051.44	5940.77	1527.85	2033.14
781.502	2476.65	3849.99	5616.96	964.801	3151.19	3908.35	11487.5	1074.69	2293.9	5770.04	10204	706.104	2560.71	4052.27	12063.2	601.225	3971.08	4824.04	7120.61	901.191	1470.64	3350.16	7124.86	883.61	1594.98	3771.14	4758.85	923.441	3114.21	3810.67	6155.24	775.455	3721.75	2787.88	5413.98	870.504	3066.98	6472.42	7010.21	882.798	7859.25	19692.1	15643.4	703.561	1380.1	2985.72	6763.59	818.491	1839.16
929.72	1897.05	4712.16	7515.93	673.934	2392.2	4846.72	8269.24	768.333	2602.69	3425.15	6533	1007.53	7641.88	3250.63	8816.48	881.65	3076.09	3693.21	6620.97	613.394	1504.6	3302.68	4734.75	1144.66	4589.42	3293.87	5275.58	934.368	4933.06	3953.54	10011.1	716.712	2274.84	3035.85	5410.86	647.07	2034.15	3863.78	13896.8	1120.84	8548.57	11943.5	15403.5	1196.94	1326.84	3647.71	9534.7	1269.21	2477.56
1398.86	1620.22	4100.42	8425.29	824.52	3500.18	5586.19	9411.83	872.072	2749.1	10243.9	9981.38	841.258	2759.03	3885.06	4537.74	1209.39	2605.49	5477.16	8159.01	1177	1778.72	2505.21	3807.74	1552.95	2443.46	3634.03	4584.03	883.238	3333.37	4054.97	6706.75	794.474	1805.87	3839.47	2405.57	793.349	2602.62	5695.7	8750.64	996.091	6080.95	16961.6	36155.9	968.825	1083.92	2740.19	4030.67	884.412	4272.25
871.907	3620.81	3089.13	3407.99	884.489	3352.5	3718.92	7627.54	598.672	3241.26	4466.19	5227.06	498.186	2869.83	4277.16	5681.05	1264.93	2440.34	3103.49	4772.71	700.517	1553.31	3344.47	4523.32	1229.81	1435.68	5328.6	6706.08	1513.5	4210.43	3994.16	4465.88	894.144	1759.88	5962.17	5391.36	1229.89	3099.96	5330.87	8100.43	1015.19	11744.3	13180.9	31595.5	998.703	1071.19	2603.54	3616.79	826.061	1619.95
794.627	1640.29	4839.15	5685.54	1353.15	3060.59	6639.22	6475.16	934.871	3167.53	4506.78	8740.16	916.693	3483.84	2610.21	4876.25	844.382	2959.54	4033.37	4858.58	875.07	1927.62	7562.63	11255.7	1214.07	1754.5	2829.96	4097.71	1452.07	2195.72	3037.53	4421.14	1099.74	1969.58	4826.3	5925.82	919.264	2401.84	4127.36	6468.68	985.271	9039.94	18170.9	32666.7	1067.03	1417.25	5405.32	4319.83	964.21	1590.93
624.434	1580.85	2377.99	8533.1	944.195	4072.39	4858.88	9365.6	616.193	2900.55	3933.78	6422.32	925.18	3907.38	3999.95	4677.13	896.083	2675.64	7665.94	9752.42	918.093	1932.07	4241.52	2391.5	695.42	1808.17	3514.61	5178.14	870.043	4843.38	2905.99	6897.26	982.259	1886.04	2934.25	4381.64	903.488	2579.96	4713.91	6598.04	773.96	9852.07	13189.1	20923	759.939	1324.76	2493.11	3547.43	857.917	2404.7
767.343	2174.02	3683.34	7067.88	1315.37	3660.53	6824.15	13686.1	830.785	3613.89	2923.96	6282.84	2030.3	4331.86	2938.98	6002.12	1334.54	4501.97	3385.57	9864.95	637.364	2038.55	3045.77	6006.87	1328.54	2435.04	2778.01	6265.03	1280.94	1907.5	3909.63	4443.82	932.664	5320.81	3588.61	4513.09	700.992	3430.1	12970.1	11065.9	1430.81	11603.7	13399.2	16469.5	684.854	1254.35	3625.37	4475.97	2060.58	837.1
878.839	2211.77	3239.71	3620.06	966.387	1942.55	3883.51	10514.3	1015.89	3050.77	3509.28	2244.28	924.08	2587.58	3453.2	6076.76	1253.42	3441.65	3090.15	6126.79	660.105	1273.19	3089.24	3398.71	621.049	4689.02	5239.79	4549.97	884.887	7362.38	2940	5475.91	769.436	1870.87	3093.15	6342.79	918.403	2933.04	3217.56	6737.15	1118.93	9600.04	9052.03	21088.5	991.948	1301.9	1595.74	4797.11	787.265	2047.65
1210.52	3173.05	3385.87	2936.49	750.548	4228.79	5203.63	9346.84	927.759	3517.09	5749.05	5901.89	631.14	3793.91	4855.5	4520.45	1251.78	1927.35	4189.03	7689.5	1172.55	1313.29	3091.09	4165.61	1354.84	1769.59	1964.68	2250.09	1194.14	3181.22	2622.5	5895.88	890.533	2334.06	4763.71	4644.79	671.736	3603.06	3403.99	11095.1	560.103	12553.3	16054	18232	719.409	976.099	1904.66	4328.4	838.992	1938.2
1077.79	2947.26	6240.66	5359.75	812.103	4242	4966.4	7088.07	768.853	1797.23	6284.57	7592.08	1088	2736.09	4889.14	5030.89	804.922	2331.83	3995.93	7384.23	1650.73	1364.93	3306.98	6249.49	987.513	2927.84	3825.45	5104.85	720.156	4225.89	7087.96	5036.35	809.401	2484.54	5399.29	5593.34	936.473	2861.63	6522.91	6912.69	748.501	11215.4	12972.7	12500.5	652.119	1414.66	1826.97	10977.2	674.348	1913.91
1088.56	2053.53	4669.1	7426.84	806.291	4862.57	2575.53	11379.8	945.974	4020.51	6452.51	9927.26	910.407	3602.66	3968.2	4464.81	1605.82	2438.14	2969.41	8170.7	803.927	4222	4482.76	6250.56	744.569	1624.09	4405.54	4330.31	894.99	2153.87	3185.55	6932.31	1024.87	1436.07	4952.95	13450.9	1020.8	6080.33	4992.42	6686.1	846.519	6423.37	16076.8	18662.9	608.731	1076.13	2474.42	6385.04	1205.5	2373.77
1276.3	1537.78	5808.98	3854.27	1079.72	1393.84	3451.31	9357.41	817.774	4046.02	6168.52	9392.78	802.912	1853.51	3724.92	3744.1	1302.75	1796.55	5029.39	25193.5	613.394	1695.6	2910.24	6811.41	1030.63	1692.64	2944.86	8137.44	1100.54	2186.65	3322.44	4367.75	1206.4	1132.01	3147.57	7526.08	1183.71	2252.98	3744.17	7623.14	1222.04	6918.54	15051.5	16306	816.317	937.388	2615.75	9338.03	1128.22	1544.25
2005.74	2262.21	2412.19	4150.11	1277.6	3333.74	4513.85	5264.13	1308.88	2928.83	4383.61	5511.91	783.425	2087.67	6943.8	5550.45	546.601	2321.78	4626.74	7886.62	740.774	1979.86	5212.31	5476.76	1535.71	1311.94	1861	3971.82	1355.58	2510.54	2765.99	4030.23	757.399	2056.24	3512.3	5544.95	664.279	3839.96	6776.74	12084.9	1123.39	6558.95	12630.3	17469.5	767.993	2296.7	2755.78	9677.59	702.42	2212.3
1105.36	2286.55	3305.05	4190.96	863.355	2884.89	4727.84	9207.62	945.8	3961.71	4077.76	12867.4	1142.37	2545	3415.8	5042.83	1670.86	4965.08	4357.65	7221.46	780.725	1804.07	4001.66	3772.25	1207.18	1751.91	3399.06	4604.08	1138.68	2173.05	5228.09	6185.35	1596.89	2148.68	4683.55	4619.02	1037.15	5825.93	5230.48	6027.27	1121.48	9760.44	9171.04	12651.3	757.601	1846.97	5957.93	4335.94	1252.81	2294.92
1311.25	4852.42	4194.51	6979.24	938.383	2573.95	4632.73	7384.22	765.037	3430.35	7137.91	7780.65	2029.99	2515.44	3328.89	7093.25	972.446	2591.97	5395.13	11068.7	876.76	2056.38	3022.87	10867.8	627.3	2698.25	2431.16	8353.88	1245.48	2674.25	4275.37	7118.68	1351.09	2347.31	7892.26	5052.85	811.419	2974.05	9068.72	7309.94	905.711	8360.79	15011.4	16457.5	1099.25	2677.84	2553.91	6876.86	908.067	2442.55
688.146	3049.46	3921.96	6034.62	819.5	2589.8	4064.49	5854.86	1003.57	4563.33	4028.15	6664.84	1126.65	3424.6	3000.75	6866.64	795.787	1706.12	4848.71	6814.62	1000.76	1758.6	4355.07	4569.26	973.501	2599.74	3069.02	4362.86	1155.8	4514.53	3960.34	5517.97	790.863	4098.76	4205.17	4897.09	1068.98	2726.24	4776.16	13379.9	731.316	10685.2	17894	15117.7	623.02	1153.03	8358.29	6486.12	1019.09	2120.83
734.16	4803.9	2625.46	6427.07	1049.87	4393.39	4794.41	9633.49	760.179	2758.64	5282.57	4311.44	786.096	2889.79	3945.72	3379.18	1024.51	2066.75	5869.38	7783.77	969.722	1889.97	4920.82	3969.55	608.762	2504.46	3533.58	9638.44	692.529	3731.08	5931.34	3335.64	1420.42	3228.94	7067.93	3829.6	996.992	5250.85	4483.6	9288.72	1034.92	6824.35	14762.5	22155.9	1045.73	1009.87	3225.51	6514.7	920.053	2268.12
1173.35	2131.25	3526.57	6269.12	1157.66	2637.89	4356.13	5968.72	835.469	3033.26	4110.21	9724.12	854.617	4409.49	3539.16	12146.2	1365.23	2251.45	5534.16	5138.08	806.385	1265.05	3004.73	4294.52	1733.38	1967.48	3815.1	4959.98	1210.02	2264.59	4882.34	6764.9	1058.58	1487.11	3446.32	6528.16	1151.02	5556.03	3701.43	5712.91	1285.05	7675.95	15834.3	39032.8	1258.25	2412.83	3903.87	15949.9	2387.34	1613.01
755.397	1601.64	4169.43	6262.04	863.619	4360.62	4044.66	7331.38	702.411	2265.09	3464.35	8741.89	728.263	2758.25	3660.65	5305.13	831.959	4215.52	3181.87	5100.09	648.12	1413.32	3117.21	3992.74	1516.3	2078.5	8252.34	5528.43	789.842	2509.31	3669.23	5910.72	921.59	2358.62	3505.8	7115.35	770.977	1888.43	4891.74	6268.49	1067.38	11773.6	13857.5	23183.8	1744.6	2429.99	2131.21	4403.49	728.283	1895.93
1236.34	2622.51	2407.62	3616.83	1520.91	4464.45	3685.64	7929.75	1048.85	2676.76	5902.57	11415.5	810.77	2723.36	3702.76	4629.2	701.338	1937.95	5778.04	6964.42	863.699	1243.84	3082.49	2008.9	758.15	2634.88	2716.58	3995.11	969.005	2606.42	4317.02	4215.58	908.108	1698.72	4039.3	5611.88	873.372	2270.19	4213.12	7132.97	831.243	11305.8	12644.9	39795.3	1063.14	1426.35	2277.21	5945.2	979.35	1601.66
987.237	3142.82	2723.38	5345.15	969.028	1820.23	3905.18	11126.4	1016.75	3703.4	4604.45	17481.7	775.41	3030.77	3555.66	4530.5	826.479	5474.24	2630.89	6319.53	841.88	1122.76	3759.19	8249.62	1464.13	1964.89	3402.08	6653.69	967.562	3377.71	4267.54	4828.53	972.87	2567.36	2974.7	9737.36	720.209	2674.61	5757.95	39878.3	1356.98	13334.9	14167.4	20202.5	1081.84	1978.69	2314.37	5822.3	1426.6	1994.03
1086.05	1976.84	3926.39	4500.39	892.679	3236.79	6158.14	6048.76	1026.81	2272.38	4451.26	6901.12	718.676	2434.19	3863.69	11815.5	899.371	1813	3984.42	8407.1	1011.36	943.907	3928.36	16276	1646.5	1874.35	2667	4812.75	2205.62	2500.86	4076.63	5178.19	986.592	2192.03	4462.3	4992.18	922.419	1948.1	3584.13	4854.75	889.163	10887.6	15498.3	17345.4	862.823	1109.38	2784.36	4425.84	1009	2645.03
500.255	1647.66	2825.14	8021.04	844.333	3905.18	4424.56	5136.54	1184.68	3733.94	5314.15	8615.6	935.238	2676.37	4209.28	3912.72	713.943	4298.82	4929.28	5361.88	930.078	1377.52	3413	4165.61	619.324	3348.63	3434.85	5600.65	1404.86	3041.03	4033.94	5463.95	2022.3	4128.86	6248.89	4120.2	706.442	4055.66	3958.43	10240.7	1451.17	12167.6	12855.6	19351.6	780.464	2857.37	2227.86	6853.48	623.882	3560.67
1274.53	2826.18	3767.69	5684.66	775.381	2668.26	3239.43	7992.89	843.796	4446.23	4562.46	6497.44	892.177	2258.97	7132.86	4579.22	918.919	2792.93	4454.11	4730.87	1134.44	1626.14	3352.92	3654.09	819.371	1977.84	3290.21	5525.2	698.715	2494.88	3893.95	6913.75	1087.23	2941.48	2509.58	5641.01	682.349	2269.05	2848.99	5679.65	878.343	7418.15	14578	47412.2	819.175	1500.39	3508.96	2593.67	682.233	1311.79
1779.65	2035.83	5136.02	7871.65	1198.34	3002.45	4252.3	7886.97	702.238	3150.88	10888.2	6053.16	931.623	2604.87	3184.77	5310.63	896.448	2841.34	4162.53	20416.7	981.246	1302.08	1990.46	4102.92	940.304	3736.21	2343	5125.54	837.055	3379.36	7700.71	6390.48	1018.61	2123.17	3380.37	6772.05	1175.11	2249.83	4527.19	12851.9	1147.57	9453.01	13685.6	33413.3	962.33	1593.14	2353.08	9178.5	1158.82	1939.14
853.915	2088.33	3501.35	4196.43	1066.25	3089.11	4596.28	6840.27	1355.72	2832.54	3485.34	11607.4	1282.71	2078.55	3903.61	5000.72	1076.4	2435.96	4360.2	10574.3	885.365	1288.86	3395.17	5702.47	1911.65	3399.06	2443.24	4109.58	650.264	5361.89	6404.72	11607.4	1177.99	2129.42	4043.63	4253.32	1147.29	2591.14	8407.6	8265.91	940.718	7968.09	16089.6	19366.8	1041.05	1322.68	2810.6	7899.22	707.151	2037.55
709.826	1792.63	2133.75	6754.18	677.897	2459.82	3437.04	14509.5	1342.37	2526.18	4434.09	9162.39	1300.47	2068.02	3097.24	3990.83	925.861	2391.56	4006.71	5488.49	784.874	1281.18	2606.62	3772.71	1172.04	2979.79	2100.27	7595.5	613.153	2280.67	4934.3	7362.79	1012.83	2164.82	3910.26	4742.04	1010.76	2057.95	6119.05	5687.09	821.059	13354	12443.2	18510.8	935.569	1896.6	2683.82	4255.92	1091.95	1204.24
703.779	1686.15	3592.93	5689.67	1167.96	3161.49	4993.35	14383.5	620.877	3506.33	2936.8	5110.65	655.185	6080.07	3066.75	3212.28	1176.51	4339.38	7372.18	5996.17	951.744	1693.91	3155.33	3791.46	890.508	1766.78	2669.81	7642.51	1232.29	2089.95	3562.22	10834.5	1326.77	2811.71	4782.73	4285.59	1330.28	2407.58	3085.91	12970.7	1265.32	15188.3	14259.7	30700	806.445	872.436	2546.64	6944.41	616.943	1541.41
1173.07	2620.14	5324.06	3488.52	1004.43	2122.73	4524.15	13599.7	883.002	1778.15	6411.91	8995.17	1037.39	2599.21	2176.46	7148.57	673.935	2228.97	3496.27	4737.64	833.583	1475.25	2785.16	3467.09	666.965	2357.23	5471.96	5092.13	1281.56	2931.34	6563.06	5362.93	901.367	2881.77	4168.1	5875.49	1034.28	4678.64	3272.34	18789.1	1067.38	7817.9	24792.8	12656.4	938.427	1214.34	3985.46	12203.7	555.754	2375.99
1793.52	2323.85	9421.38	4698.89	1712.97	1815.74	5611.54	6230.27	952.393	2283.83	6043.09	10010.4	848.016	4605.94	4001.36	10386.5	936.091	2954.79	3934.72	11196.4	1694.98	1771.19	3489.99	3947.26	1145.74	2671.31	4746.57	5327.1	964.469	2118.42	5944.13	7487.52	976.24	4226.84	7821.47	5278.43	1345.77	2922.71	4779.3	23400.4	974.451	8945.11	25403.2	26923.1	1204.73	1560.41	2634.46	6782.81	857.602	1494.1
1068.94	1669.63	3600.46	3934.06	1261.74	2487.04	4901.15	7075.39	720.279	4389.85	4259.58	6308.17	1387.85	4975.1	3452.09	4671.94	681.425	4068.82	7472.29	8689.36	909.489	1756.13	5067.72	8282.66	835.969	1953.04	2321.01	4818.14	1026.94	2454.06	10549.2	6150.09	1288.25	2125.58	2719.5	4039.78	698.984	2661.41	3706.88	9567.79	1055.28	8621.74	10685.2	15919.6	1650.04	1753.18	5044.95	8675.26	655.739	2669.94
889.31	2458.36	4685.17	4970.7	860.184	2858.21	3111.29	10564.2	1145.47	4590.92	4801.69	8655.15	1539.04	1872.99	4926.07	5439.03	841.276	2822.89	3698.87	3732.31	773.349	1478.79	3002.43	4229.07	689.384	1732.29	2475.36	4419.56	1666.28	1888.32	5072.02	11259.2	1371.07	2560.61	3427.55	6480.5	1173.67	2078.02	7010.21	7988.84	1174.31	6384.54	20201.2	22599.5	864.642	1044.69	2344.25	3719.41	1149.36	2068.46
929.277	2645.21	3003.59	5640.7	853.051	2726.38	4398.94	6570.27	1202.38	2676.41	4625.09	8250.6	988.357	3263.2	3859.92	7205.46	1258.9	2220.02	7453.65	6068.33	1274.43	1313.29	3055.14	5332.93	903.226	2751.5	5933.7	5758.02	1405.88	2385.61	4152.5	6638.09	944.461	2816.29	3101.34	3971.64	682.636	3180	4201.36	5828.8	926.079	9732.42	17517.9	35453.9	1327.36	1274.88	3201.1	3977.4	732.068	1569.17
679.74	2955.96	3239.56	6738.55	937.062	3142.22	4040.18	6530.37	725.31	3726.83	3859.7	9617.25	872.218	1947.01	4080.88	4883.32	1197.7	2056.51	4932.56	5563.39	1492.15	2465.26	2372.45	4088.16	656.402	3740.09	3361.13	9116.98	1165.28	1923.79	4587.93	4849.15	728.268	2594.31	2144.6	6664.68	1236.2	2480.43	6861.63	13466.6	810.876	6392.82	13151.6	16662.4	1054.82	1472.07	2335.41	6485.07	1463.82	2287.68
947.713	2184.19	5032.78	6563.2	1122.52	2087.32	3760.67	6105.3	635.102	3064.65	5562.22	8374.12	904.435	3029.2	3212.44	4562.09	1116.77	3255.31	6046.78	10752.3	832.046	2871.21	2446.96	3228.31	1162.77	2559.87	3199.88	7084.4	1748.96	3868.19	3708.81	17562.8	753.065	1511.67	2254.61	4366.47	612.078	1928.02	3909.67	11675.1	1217.59	16328.3	16361.3	8005	750.326	1733.96	2829.83	5362.44	704.627	2376.93
1139.58	1804.43	4015.46	7617.09	1147.88	4615.83	6738.55	9041.19	914.401	2817.1	4741.84	8156.75	720.876	3225.32	3114.84	2729.97	610.359	2265.14	12423.6	7827.43	736.318	2418.08	2850.16	5294.36	956.687	1829.09	2336.1	6328.62	634.183	2732.39	4118.89	2792.79	1127.91	2026.39	2942.45	5710.83	1027.11	4051.36	3000.74	7097.69	1136.75	7400.98	11897.7	16263.3	915.824	1709.28	2484.29	7253.32	1087.54	1943.56
975.734	2295.98	7793.49	4272.37	875.243	4778.3	6270.67	6474.1	1079.73	3504.6	3894.05	6932.34	965.883	2406.06	2901.11	4887.41	950.889	2826.91	10916.3	5869.02	1568.98	2087.72	3034.7	3046.38	629.24	1702.33	3581	3994.68	767.988	2989.9	2921.65	7714.72	675.784	3163.45	4120.2	8504.72	744.302	2355.66	4287.13	6654.26	662.576	12764.6	15817.2	21818.5	681.997	1265.53	3144.46	4493.39	936.139	1759.36
1088.85	4585.03	5445.15	6548.75	1089.5	3072.46	5081.6	10902.4	787.068	2246.19	5400.54	7328.22	545.333	3682.96	3255.96	8046.09	863.93	2148.22	8672.55	7426.8	905.954	1237.39	3641.02	3452.03	1207.82	2389.99	3029.37	4635.98	1003.85	2584.97	6286.79	7655.56	1182.56	2717.34	2014.35	4841.23	1495.78	2505.39	3225.89	7820.19	957.266	11532.4	21733.9	31203.4	971.683	2493.37	2169.14	5184.73	923.207	3553.73
1392.81	1615.51	2566.47	3295.9	1142.07	4062.89	3886.95	6856.12	1428.25	2352.18	3873.41	10704.4	1912.59	2139.53	2483.55	4746.28	995.83	3748.57	4718.82	4436.93	1325.13	1427.46	3024.1	2270.72	1275.08	2023.74	2409.82	10207.8	1453.72	2438.59	7398.26	6250.28	755.954	2297.95	3321.62	7470.71	949.667	2027.83	6133.1	23162.2	2433.26	7071.94	18962.7	8225.25	658.874	1401.93	2468.7	5918.17	896.713	2007.27
815.865	2203.07	1957.67	7113.3	980.917	3327.15	2383.48	5972.41	969.22	2826.13	5596.39	6370.1	1363.18	2786.38	6330.26	6676.8	1035.47	3536.65	2705.24	5860.07	1294.4	1506.6	4793.91	3460.02	732.928	3577.55	2579.9	8153.82	843.034	2178.61	9479.55	4920.08	1101.19	1685.73	3247.96	8456.81	823.178	2963.16	3792.36	8462.97	1222.04	9403.37	15677.8	24118.2	1053.26	1916.86	2387.38	6735.01	1201.71	1540.15
992.101	2364.71	2767.62	3501.49	930.986	4506.45	5432.7	10715.3	1067.41	2444.48	3900.48	8490	2065.51	2377.78	5284.38	10546	798.162	3075.55	6604.52	4571.93	1215.73	2233.24	3655.78	7164.81	1098.96	2690.71	2552.31	4492.64	727.166	2458.39	3429.86	11488.7	1146.21	2911.39	3891.95	5649.43	937.333	2302.03	8497.09	6004.9	1064.83	4581.38	18187.4	13392.8	1612.89	1621.2	2565.35	4858.15	785.057	1795
807.606	8206.57	4663.79	2519.27	812.367	3525.28	5960.53	8117.06	605.437	3870.81	4573.4	6007.53	1110.16	3031.71	2450.38	5169.97	1170.48	2173.25	4160.16	6555.01	1423.47	1752.29	3374.59	3824.34	909.693	1748.47	1995.5	6664.05	823.654	2513.44	8074.5	6720.98	1034.26	2858.18	6989.21	5672.31	900.333	3069.57	4285.12	10613.3	1071.83	18680.7	14781	16002.4	1234.61	1350.48	1902.58	3801.26	554.177	1920.22
1042.69	2188.17	3311.98	4362.93	808.933	3356.21	3006.68	9144.49	932.269	4827.71	4891.55	7333.78	933.823	2188.25	4068.46	5696.45	833.603	1682.18	3177.31	8130.87	1084.5	1024.12	2585.25	7322.32	738.749	2726.71	2490.23	4939.93	816.438	4295.38	3767.58	4718.64	1145.25	2904.41	4380.21	4864.82	925	1908.51	5565.19	9357.27	740.226	13334.3	19049.2	27903.9	689.791	1423.23	2544.05	5365.04	2096.53	1179.32
1076.31	2060.46	4110	6745.04	761.115	2591.12	3542.71	6603.03	1595.3	4317.69	5638.72	5257.41	924.08	3713.92	2776.48	4392.36	789.028	1960.24	3024.57	2829.65	728.328	1807.15	2872.14	4147.63	1500.78	1594.11	2385.46	5060.45	733.145	2350.35	3424.3	7630.61	812.29	2028.79	5953.74	5358.12	838.093	5187.46	6506.55	7422.66	746.591	8667.58	11315.3	26399.9	630.554	1163.94	3497.02	6050.67	858.863	1860.61
1415.22	3773.3	3429.53	16019.4	1062.02	2615.43	7750.64	7269.04	824.193	3969.17	5339.29	9068.2	1044.15	1717.56	3604.23	5996.46	638.31	1698.81	3799.53	11838.9	870.306	1354.63	2977.23	4576.63	835.107	2522.57	2676.26	2605.56	1130.02	2629.92	3440.58	5338.4	1094.45	1379.5	5906.56	3982	661.124	2404.71	6405.31	11632.1	1619.84	8558.74	24041.8	19675.5	916.863	1181.61	4227.6	6829.31	638.076	2140.07
1225.86	1909.15	3055.95	4156.01	1818.65	2226.81	5543.92	11162.3	903.992	7117.96	6933.21	6391.95	742.25	2454.63	3947.14	11127.4	980.85	2379.5	7954.4	5467.47	726.484	2012.58	4468.93	4268.25	745.431	1828.88	2940.34	5452.56	984.674	2280.46	3778.91	4067.34	957.943	2243.3	3207.76	5289.27	1089.06	1972.75	4770.99	9247.42	701.401	9484.19	13146.5	15485.6	883.867	2891.14	2727.46	7661.48	1457.2	1768.19
634.168	2025.94	3684.07	4164.42	1108.78	4207.66	6345.71	5896.86	774.404	2679.37	4817.13	11211	917.165	2137.33	3831.79	6656.99	643.243	3809.77	7478.68	4751.89	738.009	1807.61	9379.46	4358.6	971.992	1494.31	1882.99	6373.45	910.452	2052.64	5711.57	5146.66	1254.55	3654.1	3322.83	4338.07	1138.4	3675.04	4271.36	9917.44	842.7	12069.6	18847.5	18638.1	848.534	1608.73	2785.41	3530.01	1042.75	1328.19
1192.82	2120.78	3182.79	7687.88	1180.9	3912.04	3325.02	8214.56	1279.23	2544.74	3559.76	5664.91	882.905	3370.07	2916.35	5339.08	997.84	3162.32	4486.26	7822.5	675.163	2898.1	4471.23	3776.7	762.03	2082.6	1986.24	4077.03	723.249	2993.81	5138.2	5616.94	1208.32	2378.61	4182.55	6551.53	1430.38	3946.67	5447.89	4190.47	1966.09	6782.96	17816.4	16938.7	597.819	3019.76	2471.56	6171.23	764.871	1955.55
930.162	2877.5	2713.95	3994.52	1212.34	3421.99	5001.54	7176.05	761.567	2675.38	7595.38	8441.6	815.327	2243.72	3248.11	4223.43	871.42	2433.77	2619.74	7394.1	1283.8	978.019	2595.86	3088.02	1110.39	1593.26	2929.34	4187.82	631.709	3317.5	5214.28	6328.63	888.126	2249.8	3571.29	4108.39	1047.47	4770.14	6859.92	11496.4	1054.01	7113.93	10545.8	13471.7	1176.41	1589.51	4174.86	2472.07	1112.77	1608.28
748.023	2501.43	3679.2	3947.47	1057	4455.73	5911.38	12363.3	1188.85	2605.81	3987.9	10340	1701.85	4382.62	4093.14	6627.76	1100.14	3067.88	3662.52	5405.17	1086.97	1411.18	5128.11	3131.81	1492.8	1398.6	2999.61	5031.99	751.288	2935.88	2971.34	4238.26	831.309	3175	4755.53	6239.99	644.775	3142.42	3617.4	5866.36	689.944	10042.4	20522	16097.2	569.5	1378.8	2066.52	7282.69	880.627	1595.98
662.779	2643.16	6202.17	5561.95	741.301	2845.53	2545.94	24200	1195.44	3690.22	4066.32	6851.33	771.324	2803.04	2279.71	4201.73	751.759	1566.72	5083.46	5347.27	1736	1536.71	3420.22	4815.57	597.768	1701.9	3037.34	4199.25	964.469	2380.25	7864	8005.01	832.031	2669.19	2912.83	8731.75	814.574	2231.18	4065.7	6122.21	747.864	6332.34	10349.8	18342.7	864.901	1108.6	3603.02	6576.27	634.922	1421.87
677.38	2913.34	4113.84	5885.67	775.91	4918.58	4133.95	7183.97	921.167	3698.2	4856.85	8360.07	928.794	4054.64	4260.51	5516.97	986.513	2595.99	3433.62	7833.83	700.978	1671.47	4389.03	5140.86	1073.31	1912.95	4996.85	5456.66	1021.58	2774.03	3566.76	3776.85	623.783	3134.32	6285.98	5710.58	1205.8	4229.48	5787.77	7837.98	1149.48	7357.07	9148.78	11862.1	827.229	1316.97	3141.87	5991.96	747.208	2249.2
703.632	2442.88	4477.97	4817.76	918.833	3068.24	5301.12	9811.01	1135.41	2631.48	4488.9	19995.6	1015.7	5254.99	2497.06	4999.94	1071.28	3489.88	3610.46	6605.43	1206.97	1830.35	6745.33	1999.68	1211.06	1984.09	3262.82	2376.42	566.353	4270.83	7839.66	6606.77	1111.3	2108	3075.1	5349.46	974.62	2411.32	4018.08	6254.15	970.632	8911.36	13073.3	26860.7	798.65	1318.01	2435.71	4422.2	932.985	3062.32
1195.19	2542.87	2423.71	3473.91	837.2	3918.39	6302.38	9800.71	705.534	2935.77	5541.91	6925.58	897.52	3024.48	4411.22	3510.56	983.955	1676.16	3731.76	6031.25	799.01	2266.89	2323.58	4612.9	1350.1	1994.21	3476.88	7989.35	655.625	3280.6	3337.08	6281.83	1144.52	1983.05	3746.07	5742.12	803.674	3108.29	4837.25	6954.57	824.878	9442.8	15253.3	16592.4	1148.61	1044.17	1529.75	4197.98	1089.74	1231.99
1139.15	2358.22	6421.77	6121.79	1633.45	2941.17	5893.69	8282.98	838.765	2871.06	4467.05	5180.22	1588.07	2198.46	4503.31	10009	905.948	2996.81	3854.16	6796.71	825.439	1279.03	4092.77	3348.62	1289.52	1433.09	2806.25	3625.84	827.365	2016.15	4660.09	5942.48	742.713	2216.82	7157.25	10409.5	780.729	2445.45	4622.71	7798.68	602.11	6129.94	10673.1	20114.1	995.325	1496.76	3256.95	12787.5	816.914	2226.16
764.099	2657.76	5288.37	9019.34	1336.51	3296.49	5051.21	5636.9	1387.82	2488.19	4539.39	6834.16	982.07	2245.13	3761.85	4203.46	796.883	6560.31	5336.3	8959.18	1029.49	882.599	6471.52	2733.54	1130	3487.01	2242.55	11788.3	709.435	3068.04	5308.08	6892.31	737.657	2779.93	3215.2	6724.14	707.302	2464.09	5974.79	7497.23	1726.13	7537.21	17071.7	18561	1030.4	1545.86	3476.5	4528.98	752.57	3015.33
1035.17	2469.42	2600.53	10443.1	851.202	3444.17	6232.11	9109.34	1115.64	3669.05	6204.44	6531.44	1128.86	2318.37	2352.47	5001.19	781.172	3720.61	3737.42	7283.94	723.411	2514.43	3589.24	3368.6	1212.35	3690.29	3859.72	4460.52	1148.79	3641.61	3753.55	10275.4	1197.97	2171.32	5622.48	5555.78	1130.36	2748.04	4744.32	7344.07	1039.37	10933.4	13712.3	16185.7	954.016	938.947	4816.58	4143.68	961.056	1313.37
693.013	2580.47	2855.23	4659.95	1386.97	2860.32	4480.83	9510.37	729.821	3154.52	4465.67	7926.2	1215.45	1970.74	2239.8	8592.22	1039.31	3078.84	2137.44	10595.5	677.622	1195.44	4968.61	4289.15	1271.63	1633.78	3479.69	5729.12	1000.76	4970.17	2964.54	8330.55	807.234	2426.76	3034.64	6810.57	726.233	2090.64	6096.98	22752.7	1461.36	6474.93	8868.73	16564.4	948.3	1634.71	2746.7	4699.41	749.1	1757.78
1012.45	2623.54	7579.05	3622.43	854.637	4294.57	3509.43	7728.97	888.726	3092.41	2725.16	6669.18	619.353	1934.12	3147.21	5566.48	796.335	4680.82	4183.36	5456.69	2020.26	1324.05	2935.74	5737.35	1204.37	1950.01	2032.8	7973.18	791.285	2225.42	2832.79	6134.62	2186.98	1665.02	2995.17	5753.92	979.783	2430.52	5013.64	7956.14	1300.97	6336.18	15557.5	13703.4	1137.44	1790.34	4170.44	3537.54	1180.9	1278.99
936.946	2020.34	3371.56	7774.9	1170.07	2980.27	4327.87	7804.54	1133.16	3565.49	4068.4	7132.19	857.445	2810.11	3462.47	7977.26	702.616	1772.07	4025.88	5165.85	953.127	2555.76	2002.6	3305.29	1081.72	2661.6	3789.02	2244.7	586.351	3595.42	4184.05	8393.44	2497.3	2702.18	3496.41	5155.42	2392.38	2885.14	4767.83	13808.7	2104.2	13737.2	15539	19211.5	708.757	1717.85	4673.16	7473.9	784.426	2398.07
1697.65	2810.54	3893.79	5509.29	960.31	5940.18	4154.04	6766.29	978.935	4469.48	4346.83	8940.52	713.333	3152.4	3828.65	21206.1	954.725	3278.33	2846.46	8102.38	989.236	3081.42	3047.91	5104.29	816.137	1774.12	3182.64	8222.38	1145.69	2904.95	3062.88	7519.27	1064.6	1556.69	3336.55	4889.87	948.519	1823.33	4120.19	9455.93	731.316	10862.2	9825.97	10256.9	1042.09	1401.93	2940.24	4459.35	997.959	3627.86
841.526	2727.22	2964.66	6581.05	885.282	3678.51	6455.34	9362.43	882.481	4847.84	4099.1	12690.1	1744.12	3881.13	2831.8	5943.5	831.046	2215.82	5162.75	8303.89	718.494	1307.61	3743.83	7143.15	1038.6	2363.27	3141.68	4800.46	898.907	1522.58	3575.63	4926.26	1086.26	3069.07	3974.29	7878.53	1101.11	2022.67	5081.9	5737.58	1167.3	7996.11	12253.5	28026.1	1149.13	1492.6	2805.41	11657.1	939.924	2145.75
980.158	1493.39	4723.96	3192.08	949.479	2269.34	4122.85	5963.71	791.926	3568.09	7618.44	5571.58	995.114	2462.8	4327.93	10503.4	642.33	2646.24	2661.94	10621.8	791.327	2494.3	2546.99	3903.93	559.397	1803.01	3385.05	3735.78	1173.11	4116.62	2696.72	7890.59	649.061	1179.43	3441.75	5257	922.992	2399.26	7148.74	7574.11	1004.37	8356.98	17197.7	39505	1022.09	1589.77	3731.11	7325.3	946.863	1431.33
779.732	2694.92	3135	6709.21	937.326	3735.83	3224.89	6313.48	1219.37	2210.63	5429.85	5886.8	820.985	2505.23	3249.68	5797.5	756.692	3557.66	4288.95	12951.3	1381.37	1772.88	2936.83	3119.68	1234.98	2382.45	4520.01	4121.64	820.149	2293.65	3792.32	4887.49	1155.84	1483.26	3138.41	6512.04	1016.5	3074.44	4887.15	10545.9	2278.6	8781.5	10171.6	17759.1	733.698	1254.09	4136.15	6997.93	618.205	1908.87
840.641	3366.11	2925.73	4474.57	841.956	2793.49	2955.16	4150.07	930.361	2666.53	4280.22	12934.8	1392.41	2963.34	3523.29	6563.95	1295.07	1655.52	3453.89	8332.38	1264.43	1400.42	4125.35	6808.33	718.054	2052.85	2056.73	4138.45	1043.85	2556.73	3971.69	6692.32	646.894	4177.73	5482.84	5293.12	1165.07	2892.6	3629.73	10639.9	1070.56	5651.94	15814	11584.6	572.617	1334.37	3455.19	7276.97	491.094	1774.19
933.554	2279.91	5418.6	7435.11	1030.58	2870.89	7485.92	8321.01	951.525	3302.32	3439.89	5242.15	906.007	1997.3	3383.89	4330.76	1023.42	4008.72	10259.4	9091.27	1010.29	1253.37	2492.45	7041.43	1430.93	1574.73	2750.64	4814.9	926.328	3056.48	3926.54	6519.14	1028.72	1664.55	4859.77	5768.85	569.054	2746.9	4608.08	7140.43	963.631	7654.93	14127.3	13375.6	524.813	1479.61	2334.63	3649.78	987.866	1841.68
998.743	2895.79	3136.92	14186.7	1267.56	3598.72	5234.56	7642.85	794.701	3813.74	5444.25	9941.15	1228.65	3114.68	2609.89	6258.28	1264.2	3138.57	3987.7	5320.05	1107.09	1086.5	3635.19	5113.97	592.163	2448.63	3648.47	3966.87	727.991	2009.96	2909.49	16857.6	1090.36	1966.93	4686.91	6284.05	791.915	3038.02	4931.05	6937.07	845.246	8181.93	35129.9	19999.5	1029.36	1335.93	3603.02	9417.26	797.043	2589.2
1158.17	2024.91	4747.71	4718.8	1165.58	3201.12	4492.2	6555.99	639.786	2321.83	3592.37	4330.18	720.248	4601.86	3723.19	4827.85	949.245	2355.39	6642.34	9044.49	1108.48	1460.35	5578.62	3110.61	488.475	1508.1	3043.37	7158.77	1604.22	2803.1	4228.16	6377.29	984.185	3949.73	4249.96	4985.2	1132.09	2350.5	6716.22	3608.8	738.953	8514.18	10831.6	14384.5	1137.44	1417.25	1875.29	4453.9	838.992	3548.69
1061.71	2252.18	3441.46	12974.4	1048.55	3186.06	5108.26	9054.13	785.334	2406.49	4016.18	5264.35	928.323	4081.83	2654.85	6827.51	1471	3754.23	4622.18	6806.2	823.902	1895.65	3818.66	7255.63	1179.37	3275.55	4913.86	5178.14	908.185	3404.51	6627.38	14103.1	1078.08	2061.3	5237.03	12106.6	1244.23	2760.95	6048.78	6762.97	924.806	5730.88	9983.21	15713.4	1453.11	1467.92	1581.45	4497.02	937.401	1557.5
1036.94	2284.93	6417.49	8736.77	950.007	2310.55	2688.09	10137.6	1159.87	5263.66	6342.34	6992.89	838.587	2096.62	5550.61	5616.3	934.264	2157.17	3270.66	9948.61	1041.94	1547.78	3860.6	3989.06	1116.64	2119.46	2685.75	4435.94	722.424	4104.46	3077.31	4883.16	2312.88	2550.02	3531.56	5640.77	1456.19	2264.46	4714.5	8076.32	566.467	9318.71	12381.5	25502.5	785.14	1677.32	2320.35	5375.69	843.724	1680.82
1622.59	3000.79	4600.08	10905.2	881.055	5457.25	4263.4	8963.24	665.981	3195.11	3526.63	5496.98	1198.63	2549.24	3526.75	5404.61	1199.16	2306.42	7038.22	6401.37	722.182	1602.47	1347.56	4142.4	760.09	3552.11	2860.79	4068.84	1427.54	2143.77	5905.16	6264.31	1109.62	2583	4179.9	4587.96	1078.74	2237.79	5372.46	8101.57	927.352	13768.3	20672.9	11093.2	1273.06	1845.42	2628.47	4468.96	2106.94	1997.81
875.152	2150.27	4149.52	4582.68	640.383	3438.35	3451.56	8077.96	799.212	3127.28	2982.08	6484.07	1044.46	3019.91	3509.94	5914.11	1277.35	3256.23	4845.06	11901	1044.24	1439.6	3608.91	3184.82	807.299	2560.94	2942.49	5301.45	786.75	3147.41	4213.93	6571.3	977.203	2787.64	3478.11	6327.14	1294.43	4347.93	15419.2	7388.24	759.321	7647.93	10025.8	37881.4	1912.71	1331.26	3883.87	2906.73	872.426	1702.59
864.386	2357.04	4155.86	4173.86	785.156	3876.91	4537.62	5352.64	1264.83	2804.61	7219.44	8188.5	888.248	2006.89	2760.45	4201.89	1838.93	2304.43	4784.59	7003.32	1085.73	1789.33	7213.22	6425.57	1436.97	1747.82	2125.27	6847.7	1434.95	4019.51	3750.46	5830.32	739.342	2322.99	8608	4759.62	1286.97	2013.78	5006.18	7095.68	722.405	7641.56	57944	22762.5	878.931	1067.03	3009.89	5052.22	918.791	2342.23
718.822	2047.33	3587.91	7141.76	914.606	1795.39	3517.61	5930.41	1000.1	3485.34	6135.04	6567.34	1234.62	3498.3	5255.15	4518.25	1339.47	3636.39	3981.85	2936.34	1443.9	1543.78	4269.78	4306.2	954.531	1806.89	2498.64	5890.16	1134.97	2781.04	4302.38	4960.9	1441.37	1380.22	3495.2	10118.7	1451.32	1841.11	4471.84	10417.9	772.687	8752.88	11348.4	13998.8	557.808	1214.6	4650.04	4934.54	598.965	1542.67
1142.38	2134.05	3013.92	6014.87	890.037	2800.09	4534.72	20891.7	649.847	4299.13	4823.72	7997.67	989.142	3025.1	4496.72	5868.7	953.812	2203.4	4390.53	6064.14	988.468	2617.83	3543.77	3858.3	841.79	1795.46	3529.92	4438.53	801.594	3078.14	3644.69	6335.44	661.821	1638.78	2959.54	4511.16	876.24	2303.76	5171.1	9180.02	818.513	8785.35	19790.1	18970.3	1065.21	1358.28	3254.61	5379.58	1170.17	1927.47
891.817	1153.15	3427.01	4713.79	925.702	4229.06	5850.11	6922.7	1202.55	2733.48	5580.08	12503.8	815.799	1926.26	3552.99	4141.23	868.679	1921.87	4577.97	6044.95	696.983	972.795	2414.7	3379.35	1214.07	2322.74	5627.17	5419.57	998.9	2898.35	4943.16	6959.72	1089.39	2272.92	4138	3200.78	752.62	3229.61	12331.6	7129.53	671.487	7483.72	17548.4	16962.8	710.316	933.491	3748.25	14809.9	834.577	1350.27
635.495	2767.04	3616.68	13062.3	1211.81	3464.77	7871.9	16525.3	1128.65	4584.49	6196.27	6622.85	856.502	1864.19	3864.32	4581.27	1133.39	2671.26	7164.82	7654.61	938.99	1400.42	4081.56	5679.43	1777.56	2033.23	2760.76	6768.16	847.364	2415.7	3545.94	4178.26	886.681	1415.13	4578.33	4195.78	811.419	3614.24	4402.71	7889.88	1129.75	6614.95	16267.8	18899	619.123	1613.67	3088.6	8512.62	784.426	2142.27
973.079	1821.09	6122.08	7348.53	1119.61	3386.31	2829.68	8058.94	844.489	3191.29	3155.73	7020.29	1537.78	3239.31	3322.76	4967.4	971.35	2435.96	6550.26	5989.41	1050.7	1615.39	5639.32	5883.48	1284.35	1603.82	2438.72	4674.78	791.904	2799.6	3796.85	12174.2	1016.69	1672.97	3989.22	4156.54	1083.9	2199.92	5851.45	7131.82	1313.06	7708.42	16794.1	14513	504.807	1133.28	2741.76	6019.49	765.502	1714.57
1132.21	2325.63	3318.02	4881.62	947.629	3523.95	4590.21	7679.84	815.866	2715.62	4305.89	7229.85	754.194	4720.04	3715.49	3453.36	779.528	2255.1	4872.65	16549.2	882.445	1397.49	4673.59	7713.21	520.81	1630.76	2902.18	7204.9	843.447	2879.18	2672.19	6832.31	983.944	2732.99	4146.68	6041.85	1038.29	2431.4	4875.39	6828.64	1065.47	13835.2	20956.1	13763.9	684.075	1640.95	3015.33	5608.21	710.62	3364.16
938.421	1511.09	4311.75	6015.9	835.615	3666.61	3008.79	16940.8	735.892	3772.62	5065.03	6244.16	1044.46	2288.67	2826.46	6455.67	1736.99	2332.18	5725.25	14524.4	1106.32	1375.99	3837.7	3008.27	998.723	3676.29	2505.76	4778.26	1030.24	2815.07	3256.48	5194.69	927.849	3120.36	4578.09	4773.1	601.465	4639.05	4974.63	7552.02	1191.49	6276.33	22145.1	12333.1	678.099	1261.89	2357.24	5337.77	808.398	1238.3
861.289	2319.13	3816.51	5041.49	840.635	3743.23	5133.9	10949.4	535.699	2917.37	2666.88	5895.3	840.473	1780.11	2647.31	5705.41	864.112	2218.38	5000.34	21076.6	946.366	1432.23	2592.17	3250.74	736.808	2365.21	3209.14	5468.72	677.891	4800.08	2824.34	7638.44	828.661	1754.58	4068.19	4535.72	1399.4	2766.98	5138.99	7510.14	1495.09	7532.12	15581.7	22447.4	1727.2	1068.33	7631.35	4235.4	744.685	1653.38
1601.79	2072.7	2340.52	7854.1	1167.96	3181.58	4290.89	7221.47	1263.62	4216.72	3616.49	4948.28	1430.91	2087.35	5633.28	3626.23	951.802	2364.16	4689.22	3557.85	997.533	1175.62	2297	3624.58	867.227	2798.71	3349.26	3464.16	1143.43	5141.91	2923.51	10570	1116.12	2156.88	2746.47	7620.46	857.597	2392.95	8232.36	18342	994.182	7498.38	14166.1	21056	839.96	1649.52	3537.28	2360.87	1134.22	2034.4
841.526	2552.3	4909.34	5612.53	1394.63	4159.59	5251.99	6491.54	998.885	4351.52	7495.8	4496.37	1243.42	3607.37	6088.08	5131	1178.52	3106.06	4202	5820.43	901.959	1379.98	3977.84	4004.42	1709.66	1787.7	3005.66	6235.27	515.222	2328.71	4406.3	5810.32	1198.21	2346.34	3182.71	3699.11	1030.26	2554.15	5794.94	5727.54	742.136	10005.5	9473.39	49667.7	949.079	2661.22	3185.25	11776.3	713.459	4004.76
726.491	1753.85	5518.89	2714.53	987.521	2587.43	4055.23	13586.5	1384.88	2993.19	7340.54	8389.03	755.294	2103.69	3587.72	6459.29	1210.67	2441.8	3672.39	4722.66	812.839	1627.37	2445.28	3544.53	1054.77	2069.44	2652.76	7155.54	795.615	2873.41	6669.43	6814.99	616.56	1861.72	4823.19	6422.48	780.155	2147.71	5867.79	7490.93	1155.85	8242.42	34685.6	19760.1	892.701	2052.48	2760.71	4226.29	1032.65	1325.67
1184.27	1702.96	4076.22	5850.57	879.998	3847.32	3331.9	9659.11	1151.02	4209.27	3558.73	7175.91	1200.04	3515.75	5013.45	3895.12	841.824	2016.14	4247.49	10276	765.206	1349.87	3428.52	4778.23	904.089	1283.06	4535.32	4998.78	1090.23	5439.42	4807.29	7898.42	714.786	2298.19	6025.24	4996.04	941.062	2193.6	5687.38	9448.49	843.973	10510.2	11153.7	21548.7	1228.63	1038.97	3169.92	8046.26	1966.59	1452.47
1176.6	3530.25	5710.31	4032.57	628.23	2578.44	4114.68	7844.43	690.788	2867.41	6315.62	7059.68	1132.46	2784.97	4645.39	4170.93	618.58	2735.57	7606.02	5300.32	1069.91	1439.75	6951.39	5660.52	1095.08	2296.88	3041.44	9292.88	1066.73	2547.05	6162.67	5797.33	690.229	8434.43	4504.43	5140.01	715.047	2477	9193.78	8327.29	1340.43	12836.5	12619.5	12382.7	1105.74	1037.93	3175.12	16100.3	897.343	1697.54
831.94	2570.74	3591.16	11155.6	1027.15	3867.13	5064.41	10641.3	860.97	5165.13	4727.44	10072.1	609.61	2775.54	3694.75	5658.26	1069.27	2010.12	2282.69	4335.54	1270.11	1202.82	3533.32	5387.64	1195.75	3174.87	2721.96	6028.76	1109.82	2551.99	3421.42	7797.61	740.305	2662.93	5600.08	5547.12	736.558	2017.79	3872.38	9497.25	867.522	10733.6	19257.3	16905.6	917.643	1080.8	1815.01	5914.02	921.63	2293.99
1198.14	1642.34	3041.21	14310.5	635.892	2116.38	5382.77	9127.04	763.475	2538.15	6056.98	6556.07	2268.56	2263.37	2842.96	3789.98	755.048	4386.51	3508.69	6329.76	963.422	1863.07	4735.83	3419.91	990.531	3237.82	3106.76	4491.98	801.594	3691.09	6088.65	9962.82	913.164	3085.44	5460.69	5512.44	559.876	2611.22	5241.09	7187.75	872.614	9867.36	9966	20996.2	1708.5	2463.24	4295.15	5503.52	878.103	1369.2
924.558	2109.71	4518.22	4716.74	1040.36	4328.4	4386.52	11412.8	908.503	2842.78	5034.67	8615.94	952.839	3456.34	4382.46	9201.82	815.152	2685.14	3269.37	7461.15	1190.68	1807.75	3385.95	4280.85	1149.62	1944.42	2528.17	3587.04	1198.06	3092.98	4179.71	6723.25	838.531	5824.46	2751.04	4603.62	1223.87	4167.52	7548.29	7448.18	1155.85	11233.9	13501.7	11923.2	843.078	1431.8	3700.45	7538.85	942.762	1361.63
974.997	1930.82	3716.67	4925.86	955.819	2722.16	6550.71	6351.26	1390.59	3480.49	4790.07	2637.04	1144.57	3621.04	4244.64	3798.95	1331.42	2253.09	5786.27	10643.6	1362.93	1855.4	3281.78	5247.04	607.037	1352.47	3469.76	5950.09	942.409	2595.9	5242.73	6193.59	1322.44	2033.12	3426.11	7871.08	896.318	4452.05	3806.71	11070.7	954.084	6963.73	29418.8	16489.9	1156.15	947.78	1541.96	6132	997.959	2065.31
810.26	2234.93	3299.45	4048.65	579.092	3274.31	6112.96	10690.7	1143.57	3320.01	3874.62	7699.46	1206.02	1975.46	3989.73	5872.78	682.704	2221.11	2524.93	6134.1	718.648	1262.9	2902.4	2931.13	1489.13	2518.48	3463.95	4530.57	1061.16	2211.39	3390.29	4143.84	628.598	2585.89	3937.45	5567.57	788.76	1778.01	6530.35	6975.79	1073.74	8539	8475.35	42968	665.629	1515.2	3181.36	3792.68	750.047	1765.98
772.653	2932.8	2895.2	3811.06	1389.87	3741.12	3318.95	9430.85	758.098	2864.12	4270.32	6001.47	1229.28	2869.52	3139.67	9609.32	703.53	4031.01	4640.82	5615.45	1038.71	1134.44	5124.88	5922.05	1008.85	3834.29	2906.93	4403.17	718.713	2538.38	2229.13	5957.52	1249.97	2469.85	3221.96	9205.06	1649.22	2148.59	4158.91	9803.86	1146.3	6469.8	17446.6	17025.8	786.959	1844.38	2779.42	9425.32	2021.47	1594.72
975.291	1581.59	3347.09	4276.8	880.262	3705.98	5583.01	7127.43	1170.97	2851.11	6266.19	6321.35	829.472	2928.14	3628.27	7214.42	635.205	1988.38	7392.82	7199.72	968.646	2464.64	3650.71	7330	950.651	2940.99	5209.82	4797.87	807.573	3364.92	5474.26	8346.02	679.636	3070.29	5919.07	7689.3	1211.82	2081.47	3625.72	10131.7	1291.42	13852.4	16626.1	15219.5	1990.13	968.565	2564.31	7561.2	1231.36	2727.67
883.263	2897.56	3164.06	8432.23	677.633	5745.74	7791.33	5539.68	1042.6	2930.91	8440.9	6384.15	809.198	2547.19	3333.45	4165.28	827.575	2011.02	4497.03	5573.8	1411.33	2840.18	3715.55	2919	864.424	1396.01	3150.51	18212.7	879.321	3581.61	3696.65	5763.51	966.369	1587.5	3391.68	6902.78	1325.12	2123.06	5854.61	5044.9	1099.2	8099.83	35305.6	18309	647.962	852.69	2449.73	7711.37	1284.98	1895.3
1884.36	2510.86	3454.3	4067.52	976.954	4272.39	5580.11	5431.37	920.126	3252.18	5243.88	12115	729.049	2664.74	5056.04	6641.59	1025.79	3416.63	3125.6	5815.68	780.264	1345.11	3312.97	2995.06	840.712	2540.89	2927.4	26906.2	1204.25	2711.36	4084.05	4105.08	1101.91	2287.85	2235.13	4242.01	1037.43	1890.16	3572.36	7905.39	705.22	22419.4	14691.2	17715.8	701.482	1061.32	2661.48	6616.27	698.95	2004.75
831.498	2255.13	3179.24	7660.46	700.881	2531.15	5646.95	8576.76	1314.79	3114.62	5507.92	8606.05	836.072	1765.5	4905.48	6310.3	687.088	2597.63	6781.73	4825.7	671.322	1484.62	3291.62	4571.88	1255.03	1176.13	4778.05	8069.55	821.799	2178	3673.35	7430	1297.64	1595.45	4020.04	4210.71	992.69	2169.22	8902.09	23778.9	1017.1	12200	21770.8	17809.4	541.7	3126.54	3409.73	7426.61	988.182	2542.53
1281.61	2300.7	6502.14	3404.59	717.789	3305.21	6035.3	7046.33	1334.57	2974.62	5664.57	4429.58	2010.03	1995.25	2948.41	6429.43	747.923	2685.88	7730.25	5570.33	2152.87	2294.54	6731.97	5417.59	1205.67	2406.6	2245.14	5231.16	825.716	2275.3	4539.89	5659.4	683.97	3004.8	9824.75	6835.37	820.597	2290.85	5263.76	6766.98	1611.57	9112.47	14011.5	17612.7	1175.63	967.786	1974.28	8349.19	744.054	1723.72
776.93	1378.95	3129.69	3633.63	574.601	2994.54	4585.18	8835.9	1690.2	4222.62	4108.99	12697.2	936.495	2938.98	3182.1	3604.54	1053.92	2492.78	14649.7	11757.8	838.961	1979.71	2686.21	3238.44	1092.93	1743.5	2141.67	4659.48	936.43	2628.89	3102.67	8034.29	1020.06	2372.11	5276.51	6405.38	1354.37	3080.47	6823.49	9975.08	1460.09	6711.06	19721.3	19420.9	1425.83	1343.21	6830.62	4578.61	591.395	2217.97
1002.43	1544.42	2843.14	3821.53	1523.55	3323.71	6044.27	10650.9	795.742	2664.09	4435.13	12049.2	727.477	2196.57	4271.35	5166.52	916.909	3507.05	2544.47	6304.36	795.169	1123.22	4162.84	2520.87	746.509	1615.47	4161.52	4453.4	632.121	3486.77	4462.78	6274.62	977.685	1957.05	3211.36	7117.77	785.031	2995.56	4937.34	13351.8	1026.01	8775.14	29442.3	24958.3	998.443	946.221	2098.47	5368.93	1108.04	1203.29
762.624	4504.07	2500.4	9971.2	1221.06	3889.06	4923.09	8478.48	825.927	2730.02	5261.05	8392.85	849.43	2401.51	3743.94	5832.71	1086.63	3640.78	4375.55	5925.83	901.959	1889.97	2966.78	2032.09	1659.43	2795.04	2375.77	5797.03	1292.69	2337.98	5698.37	8340.25	997.667	2806.9	2818.45	5596.46	966.876	4137.11	5101.12	6062.83	798.783	6895.64	21592.6	26944.1	606.133	1779.16	2131.73	4177.98	870.533	2118.92
749.498	2497.73	3055.06	5667.1	1169.54	2287.04	5716.95	6738.01	1304.9	2177.84	4794.57	7544.02	789.868	2216.69	4144.69	4828.32	595.013	2404.9	7099.79	8361.98	1155.34	977.865	3515.64	3555.13	964.447	1579.67	6643.78	5048.8	663.047	3912.92	6301.43	6504.29	815.179	2466.72	3085.68	9657.2	959.992	2929.3	9429.55	8119.34	1486.82	14065.6	34505.5	24118.8	691.869	1053.78	3487.67	8286.84	1247.13	1344.6
1113.04	2286.84	4038.91	5170.09	1136.26	3187.38	4012.43	12605.8	961.934	3675.99	6151.69	9657.5	950.482	4012.98	3361.42	3941.8	922.938	2517.99	8789.28	4089.64	1129.83	2588.03	2642.26	4226.61	602.941	1588.08	3392.59	5182.67	1389.8	3037.94	4167.34	11591	577.077	2407.5	2033.37	5705.53	1116.6	1747.89	4680.64	8567.66	1013.91	8726.14	24550.3	15174.3	1881.27	1241.62	2820.47	4670.31	965.157	1896.25
1668.74	2031.84	2480.78	6417.78	1017.37	3132.16	5063.35	7984.96	828.876	2535.03	6245.02	4956.96	872.847	2177.56	5203.92	5623.53	1079.68	2033.5	4985.73	4664.38	1031.95	1882.28	5683.26	4229.07	1037.52	1334.36	3164.31	10039.4	1189.4	2784.14	4059.51	5981.44	916.053	3571.76	4649.6	6250.59	1317.37	2566.76	4468.39	10295.8	864.34	12920.5	22887.8	13776	950.638	1135.88	2614.19	4242.41	788.842	2597.1
592.283	1498.41	2084.35	3145.17	670.5	3737.41	3769.11	7888.01	1038.61	3003.25	5994.69	4554.83	585.565	2668.99	5236.14	3049.93	709.741	3046.68	7985.27	7029.08	1071.44	1362.77	3642.56	2844.32	762.892	2166.67	1992.49	4230.93	1031.27	1859.87	3179.37	5453.02	748.732	2221.88	2836.27	5819.65	933.605	2444.01	4060.81	8472.13	1263.41	9336.52	11207.1	16770	822.813	1516.5	2514.94	8341.39	485.417	2834.91
907.745	1727.73	2636.23	17147.2	985.936	2489.41	4695.35	8188.4	705.707	2825.25	6252.84	7425.54	1325.93	2733.58	4585.98	3080.42	990.167	3082.86	5568.5	5094.61	925.008	2141.96	2722.78	3756.12	1028.26	3205.7	4157.64	3922.89	943.852	5180.88	3172.98	6727.16	936.035	3282.15	3729.94	6745.32	1173.39	2932.17	4584.55	7848.29	1050.83	8234.13	14532.1	17326.3	1223.7	1358.02	2928.3	9566.4	1094.48	1377.71
708.793	3773.74	2694.92	8504.63	909.323	2331.17	4836.68	7858.95	1719.86	3409.36	6275.72	7191.35	1013.82	1938.06	3385.62	6345.82	1282.83	3408.4	3149.17	7098.87	1280.73	1601.86	3663.93	3833.87	662.222	2348.18	5439.19	7036.33	1872.45	3776.23	3338.74	10239.7	1023.43	2506.93	3178.14	3907.85	888.287	3977.93	4436.55	5975.08	737.68	7971.29	17692.2	20075.2	1658.36	1594.44	5259.56	7119.79	1290.98	1333.56
839.167	2471.93	8347.72	5833.6	1013.41	3061.63	3326.35	9530.71	973.557	3300.58	3466.96	9963.35	664.457	3139.35	2482.75	4473.93	1002.95	3497.56	6680.89	6704.82	1148.73	1156.25	2495.22	6303.88	956.687	2254.83	2843.76	5035.21	1052.5	2562.71	3465.53	6336.88	846.717	2167.23	4325.79	6916.25	768.109	2156.32	5166.51	4984.11	1040.65	19625.8	24297	14115.2	767.473	1865.16	1644.59	7858.94	972.727	3831.92
784.451	1548.85	4420.45	4015.16	663.631	3796.33	2655.32	7264.27	1183.64	2862.56	4614.51	12511.2	744.45	2082.64	3022.59	5165.1	1102.7	3301.72	3407.31	6893.54	890.589	1597.56	2431.45	3919.45	761.168	1795.89	3253.99	5052.03	1306.51	2629.92	5058.61	6443.27	1924.56	3143.95	4995.56	4667.41	1737.28	1849.43	4922.15	7458.51	733.862	12350.3	12787.5	17200.9	786.439	1772.68	2278.52	13170.7	697.058	2246.36
577.093	2370.76	4947.1	3342.07	1250.12	2743.81	3813.76	10187	584.273	2919.98	5186.12	5676.89	1205.71	1994.31	3599.51	4370.36	880.737	2578.46	6178.86	5713.19	726.024	1746.15	2727.08	8794.34	1030.2	2746.76	3753.89	6160.91	1280.53	2784.34	8609.71	11036.8	1237.94	3264.81	3922.54	5922.2	1198.05	2095.23	5538.82	6851.32	704.584	11872.9	26517	21979.6	1215.64	930.373	3432.59	7046.78	510.965	2118.92
928.098	1937.45	3067.31	4626.33	1073.91	4220.87	5672.84	9550.27	1618.37	2024.48	3834.03	6080.22	1498.96	2117.37	3499.56	2019.62	1333.62	2389.92	6669	9976.75	670.246	1651.95	4423.75	2489.84	1594.11	1607.7	2217.32	4124.67	1704.21	2159.65	5272.84	5848.46	969.981	2031.93	5467.91	7495.51	884.558	2221.72	8261.9	5704.59	644.118	6721.87	17909.9	28676	830.607	1540.4	2777.09	3692.14	1103.62	2481.65
935.472	2426.66	4363.22	13267.6	992.541	3178.14	4628.51	10663.3	1249.74	3199.63	3814.08	8188.5	1480.41	2852.39	4482.1	6793.24	829.95	3706.36	3993.55	5501.46	828.205	3505.81	2893.65	4993.05	1331.99	1493.66	1932.35	5098.16	669.026	2517.35	4403.4	5833.21	764.14	2854.56	3338.47	5370.88	1745.6	1564.61	5395.41	12300.3	985.271	6690.69	13158.6	24374.6	1034.82	1645.63	2096.39	6128.09	1384.65	2370.94
846.541	3018.19	4114.12	5292.06	767.191	2733.51	3922.07	9221.88	992.813	3408.49	4740.27	9104.97	709.876	2436.24	5403.98	2475.99	908.505	3703.45	4245.29	7743.22	716.958	1540.25	7033.29	3608.15	958.411	1877.59	2002.18	6554.53	1194.14	1978.01	3750.88	6332.96	849.606	2010.26	4526.34	5230.52	1896.47	3923.43	3858.9	10976.7	1230.32	6533.49	16794.1	23565.7	1081.06	1778.38	2863.09	7980.78	795.466	2370.3
900.666	3847.48	5287.34	5664.89	1114.33	4663.12	4072.15	12522.3	888.9	2226.07	6048.47	6913.61	925.494	2137.8	4764.67	3590.09	1436.29	4040.5	5422.35	7635.97	853.25	1113.09	3079.73	5974.14	1722.6	1929.54	2344.08	5465.49	1307.33	2490.96	5615.28	9717.06	1134.17	1808.03	7408.11	5573.36	770.403	1679.34	7317.4	7157.05	929.261	8483	26827.6	10052.6	1199.53	1717.85	1794.23	7300.87	900.813	3445.55
1052.13	2968.2	3418.76	5234.98	858.335	3303.37	4310.16	10652.2	664.94	3571.56	3641.3	21154	931.309	5996.46	2917.46	4801.44	1008.25	1808.06	2371.65	6882.76	864.314	2197.28	3308.98	6393.15	1260.42	2225.72	1905.61	3192.12	929.626	3391.93	4307.96	5906.19	868.384	3403.72	6825.01	4842.45	919.55	3435.27	8012.95	8604.65	1154.57	9582.83	16017	15255.8	1282.15	979.477	2867.5	5582.23	1162.29	1448.05
1573.18	2137.74	3194.88	5025.85	1179.32	3823.55	5303.24	7728.71	1089.09	2624.37	5974.4	5084.46	926.909	2153.36	3087.97	4851.89	1263.83	4096.41	4053.47	7230.41	1505.67	1080.51	2502.43	5302.2	3213.67	2338.9	2407.23	5262.64	1343	3180.81	4388.56	10491.9	850.81	2553.39	4861.22	5119.07	964.581	4353.66	4477.58	9487.77	1099.84	7221.49	17822.7	11761.5	1145.23	977.658	4954.54	15724.9	553.546	2189.27
1028.09	2882.22	2473.4	5828.89	978.803	3085.94	5167.45	9002.87	765.384	3179.67	4931.97	8258.57	1249.87	3391.75	2539.65	4429.76	1016.66	3066.77	6313.68	6300.71	1053.32	1788.4	4391.17	2453.42	1262.79	2116.65	3148.15	4647.19	1058.48	8513.02	4807.29	6273.38	773.77	2646.08	4386.7	7434.11	672.31	2828.64	4241.8	9969.34	994.182	8422.55	11408.3	15366.6	1053	1333.34	4053.01	4622.25	580.356	2671.21
633.283	3356.96	3821.23	3906.62	952.649	2685.18	3126.1	10849.5	726.178	2532.43	5205.03	7864.96	828.371	1633.95	3961.12	7857.82	1048.26	2905.28	8320.14	9649.74	890.435	974.639	4235.22	6195.25	978.89	1886.65	1697.16	5650.67	1101.16	1916.36	3033.4	10292.9	919.905	2741.65	3580.19	10319	1582.11	1598.74	4369.44	11760	1123.39	16122	13858.7	18042.9	1202.39	1343.21	2272.01	5949.08	1571.38	2997.35
675.61	2400.54	3683.93	5113.46	2116.12	3739.27	5685.78	16646.8	934.524	2504.49	5003.97	6673.34	1040.85	2289.77	5674.29	5137.29	1087.54	3076.64	3955.19	7713.07	1389.36	1839.41	4269.78	4621.35	912.711	3892.06	5382.71	5320.2	1430.62	5527.04	3327.4	5536.11	630.764	2333.11	5078.85	9534.17	844.69	2667.73	3728.1	7568.93	1076.29	16967.3	17222.5	15755.4	833.465	1267.08	2639.39	4739.16	972.096	3821.51
986.795	2523.25	5667.4	3376.14	1357.38	2416.49	3783.39	9595.98	999.232	4295.31	6109.02	4203.71	968.398	2681.09	4889.14	5386.38	1038.21	1994.4	2694.09	6112.36	887.055	1628.29	2877.66	5759.48	881.023	2103.72	3047.05	4818.58	926.534	4233.11	3956.63	4988.93	1429.09	2002.07	4349.38	3544.08	721.07	1920.56	8394.42	9684.83	926.079	9726.7	14091.7	32888.9	815.798	1563.53	2258.26	7528.2	1072.71	984.397
669.269	1834.37	2822.64	5498.39	1485.77	2787.41	5617.36	18359.8	1283.21	2636.51	5067.46	7714.03	952.682	1931.14	3441.73	4174.23	1598.15	2884.64	5129.13	11493.8	676.546	1260.75	1817.59	4329.4	805.143	2325.97	3173.15	4327.72	1054.77	2846.4	2597.97	7839.26	823.364	2380.53	7559.78	8266.86	1482.58	2352.52	6626.43	12098.4	1027.92	7580.48	13362.9	21537.8	606.912	1031.44	3309.43	20909.9	653.846	1613.01
666.761	2129.48	3379.38	998.149	1114.86	4638.01	3689.08	11828.3	920.473	2672.94	4822.51	11933.8	1281.46	4161.66	2912.74	4568.54	867.949	1969.74	4115.4	9271.21	968.8	1470.02	3180.06	3078.5	671.707	1846.33	4748.73	4489.83	1131.26	3520.78	4811.42	8865.57	605.245	2646.57	3246.52	8666.75	901.194	2587.71	3675.33	13865.3	864.34	6149.68	22068	16516	567.421	1366.59	1913.23	7360.89	897.343	2380.72
726.639	1953.97	3006.84	4629.87	841.427	3185.8	3731.08	7484.61	878.491	4135.53	8000.44	5704.12	1033.3	1934.6	6849.03	3758.87	1153.49	2122.46	6940.12	6225.99	1320.21	1922.7	4259.34	4709.55	1074.17	2007.8	5352.1	5740.99	1472.89	2313.24	6122.46	10888.7	785.326	3461.74	4044.84	5575.52	1021.37	2030.41	5819.32	14138.6	696.309	7483.08	11455.4	13280.8	802.288	1260.85	2526.12	14735.5	1138	4072.9
728.703	1492.36	2308.52	5696.74	1033.75	3518.14	3333.21	20931.6	705.534	3837.85	5626.74	9483.16	892.963	5466.37	3352.62	4771.74	1367.24	1957.5	4191.59	10160.3	1033.64	1331.58	4027.94	10735.8	789.407	2305.7	3137.57	3413.93	1198.06	2635.08	3805.51	5362.52	745.361	2573.86	3346.91	4521.04	1169.95	2398.97	8484.48	4949.96	1079.47	20346.3	25513.9	17286.8	894.26	1986.75	3480.65	5564.05	623.882	2062.15
847.278	4030.06	5934.63	7954.97	1392.78	2163.14	2681.21	9116.47	1066.37	2312.28	3480.31	6766.67	997.629	4054.16	3728.22	3561.64	669.55	2921.17	11410.5	7264.75	1476.63	1631.21	3243.05	3895.02	852.352	2621.3	2721.53	4110.65	1414.54	2269.53	2756.3	8800.01	688.063	1819.83	5397.12	5042.74	598.023	3024.53	5337.46	9596.47	756.138	15500.9	16991.5	16022.8	860.225	1138.22	2812.17	7451.3	864.541	2259.91
1073.66	1649.58	3610.63	5202.98	827.161	3693.56	6023.4	8714.11	706.228	2879.9	4523.09	12739	2104.32	3881.45	2757.16	4990.81	1190.58	2828.92	5923.64	7551.4	808.537	1322.21	2793.77	3902.39	962.076	1546.27	3077.01	4093.84	762.628	3321.21	5257.16	7613.7	738.139	1861.96	2649.93	4961.85	801.667	2334.73	6837.54	7104.28	1062.92	11442.6	22793.6	17149.3	893.74	1383.74	2591.6	3461.94	1933.47	1601.02
1182.95	2061.49	2673.98	5515.94	769.041	3341.67	4560.89	6826.79	775.619	3200.84	4297.74	7835.13	645.127	4769.38	4335.31	4025.09	959.11	2478.7	3063.67	7373.64	917.786	2276.87	2384.43	3922.68	989.238	2838.15	3400.36	6907.42	953.13	3307.2	5198.41	5623.73	1298.12	1857.38	2826.4	3923.98	785.891	2354.22	5167.95	13860.1	1281.23	7263.52	12250.3	11725.9	847.235	983.114	3775.54	4355.68	827.638	2936.79
1078.09	2459.25	2963.49	3861.2	1008.39	2108.46	6070.43	9323.33	828.356	4636.02	4329.65	6445.73	863.889	2146.28	4251.86	2677.63	669.367	2506.84	4417.2	4743.12	986.777	1666.39	3659.16	3637.19	711.587	1508.32	1901.09	4509.01	950.656	3098.34	4538.04	17738.2	821.679	1837.16	3227.48	5747.67	1401.98	2436.26	5471.41	7312.52	572.832	5502.35	25944.9	22700.7	689.011	2475.45	2658.1	4672.66	1053.16	1352.17
844.918	3980.81	3681.12	6147.45	1276.01	2868.51	6362.62	10128.8	2307.25	2871.58	3581.62	9293.55	815.799	2228.16	2354.84	9322.99	831.594	7413.09	3860	10359.3	620.616	2017.96	5835.69	3179.14	770.868	2660.53	3703.01	4294.53	901.793	9199.78	6366.78	5529.31	973.351	3628.58	8201.86	5535.08	612.078	2255.56	5140.7	8879.15	773.96	8899.91	10555.4	24668.7	1317.75	1163.94	3803.33	3808.79	1147.15	2622.63
635.2	2236.69	2922.92	9753.36	888.98	3067.45	5637.43	16053.7	1010.85	3271.09	5123.66	8152.07	674.201	3108.55	4824.54	4386.71	949.61	2330.54	4931.11	3811.77	1329.12	1323.59	2918.7	3150.72	914.22	2262.59	6740.13	4979.82	820.562	3206.17	3256.07	4879.24	801.215	1219.16	5150.36	4371.29	1020.22	2881.98	4361.41	8030.43	1783.42	9542.12	13101.3	14345.6	1542.22	1357.76	3090.93	6126.54	1168.91	2743.44
1931.7	2926.62	4764.52	13809.7	1782.98	2570.25	3043.14	7822.77	747.862	2193.79	5470.96	5273.72	1047.45	2439.07	2770.51	5239.75	1041.32	2265.14	7204.11	6547.34	903.803	817.602	3054.37	3725.53	1009.93	2769.82	3243.85	5230.74	940.76	3809.84	6666.14	5079.85	1576.19	2267.14	8447.91	4651.28	802.24	3965.31	4175.83	6370.02	1208.04	8291.41	14877.7	17158.9	854.249	1458.04	3037.16	4389.71	835.523	2013.27
1067.76	1846.61	4001.01	12266.6	802.064	2941.95	2291.81	8782.29	902.258	4056.77	4178.73	6175.63	1148.81	2027.79	3519.37	4376.81	1241.54	3080.3	5702.05	4967.09	904.111	1102.63	3755.5	4294.37	1053.91	2899.16	2609.01	5132.44	1099.72	3163.08	5331.59	5643.95	639.913	1911.31	3415.04	4501.53	928.155	2869.65	8349.09	10803.7	1574.65	8537.12	17103.5	12911.6	872.956	1274.88	2526.38	6437.52	1978.57	1450.89
1484.69	1667.42	3734.51	9400.29	1143.65	3676.65	5351.05	7361.76	660.083	1836.95	5604.03	9629.4	1041.16	1670.73	2817.18	3814.5	1337.27	1639.63	3186.07	4467.62	1013.21	1227.86	6942.17	3639.03	919.394	1752.13	2972.02	7994.52	747.371	4165.68	7574.32	5042.74	661.58	2717.58	3700.57	9668.27	725.372	1897.61	6430.83	12084.1	814.695	8565.1	14712.3	18015	1119.25	1485.84	3120.3	12019.3	1115.92	1565.38
904.796	2484.46	6041.12	4030.65	1169.28	3294.11	3734.77	11288.9	1042.6	1987.36	5583.55	7083.09	745.079	2635.51	3550.8	4536.63	917.64	2305.15	5678.67	11793.8	934.227	1726.17	3388.73	6433.57	1183.03	1742	5118.65	5186.55	872.929	2467.04	3675.83	7974.5	1613.99	3899.66	3132.88	6701.03	1146.71	2818.02	10816.9	5441.59	752.956	7630.12	12928.8	12448.3	787.738	1244.48	3973.25	5057.16	965.472	3855.59
998.446	2556.14	2494.5	8692.97	1261.22	3976.51	4164.08	5485.53	928.973	4949.67	5151.59	9724.3	671.529	1639.46	3207.4	5985.15	1142.16	2686.24	7158.97	5599.56	1281.49	1611.54	2828.34	2899.48	819.586	2363.27	4067.53	6867.53	681.396	2528.08	2877.94	5972.16	1025.59	3149.49	3382.78	5068.75	822.318	3364.42	3606.49	7664.73	763.14	6779.15	10195.8	13850.4	852.171	1095.35	2648.49	3482.72	644.069	1700.69
1177.78	1428.5	3320.97	2602.89	1189.36	3494.1	3174.96	15340.7	1069.84	3593.25	6111.62	10880.9	723.077	1863.72	4169.2	4660.63	1632.86	2833.12	3651.92	7254.34	764.591	1172.39	3227.84	6455.39	866.58	2672.16	3379.88	6219.33	1071.06	3162.67	4672.46	4674.32	802.178	2345.39	2804.49	4208.79	546.969	2608.35	3788.62	5676.49	586.198	6746.69	17934.1	19364.3	927.255	1126.79	2858.94	20086.3	1367.31	1579.26
1159.93	1953.09	3897.92	6791.5	1206.27	3352.77	2954.11	16937.1	936.606	3138.74	4226.95	8358.85	1145.51	2021.97	5679.79	4641.93	1173.04	2750.54	4008.53	11141.9	904.725	2133.97	3197.42	3578.33	712.665	1785.33	4925.93	4175.75	1184.45	3291.32	4003.64	6649.85	846.235	2293.86	3836.11	6889.06	942.496	3383.64	5436.12	6972.93	757.411	5797.05	13875.3	17814.4	725.384	1127.83	2790.6	14082.1	977.773	3482.77
945.058	5548.68	4387.41	8593.57	1207.85	4051.28	5335.99	7673.24	1084.76	3639.21	4321.15	6739.08	1007.69	2391.45	2368.35	5912.86	795.056	3775.06	3710.02	6365.2	1231.25	1540.39	4104.76	3726.31	756.209	2029.77	2803.24	4127.89	1007.77	2639.2	3680.16	7285.26	1470.5	1809.23	2972.29	5227.4	758.93	2381.76	3662.42	9232.5	1269.14	7931.82	11375.8	18291.8	1287.09	1678.1	2159.27	7652.9	820.383	2324.26
799.199	2354.09	4294.5	3933.02	1024.51	3781.79	3277.73	6873.81	931.402	4322.89	3607.47	5918.36	1667.75	3359.07	5681.99	3913.19	1310.42	2399.61	3820.73	10396.9	1136.59	932.691	2731.54	3723.23	1196.83	4598.48	2465.44	9348.08	861.178	2807.02	5071.81	4205.69	1235.29	1993.41	3069.32	5282.05	882.55	3423.22	7412.62	13216.2	1462.63	8817.81	15686.1	12273.3	985.193	1942.84	2346.59	4811.91	2067.52	1376.77
1174.83	2785.03	4101.45	4284.47	1073.65	5816.81	5017.39	8493.26	739.709	2863.59	4475.72	10106.1	1737.52	2367.56	5790.58	3794.55	832.507	2490.22	5936.07	8510.5	1012.59	871.075	3294.69	7813.71	1119.44	2763.35	2978.27	7150.58	1062.81	3759.73	2853.62	6454.19	1024.87	1569.45	4108.16	4482.28	659.116	3488.6	5510.99	6366.01	836.335	8630.67	21704.6	18241.5	1124.97	1613.41	6964.15	10543	839.623	1714.89
1087.08	1519.35	6585.02	4413.81	855.957	2502.62	5264.13	12909.6	959.505	4407.89	5783.22	6741.52	1230.85	2252.21	3493.27	5238.5	848.218	1747.23	5934.43	7072.2	811.302	1429.31	2919.61	3423.3	729.479	1407.01	3217.55	16254.2	1392.28	3137.93	6223.27	6974.57	1242.51	3548.41	4188.8	4412.22	674.031	1671.31	3081.9	5871.24	831.243	7842.08	14124.8	26496	1483.76	1476.49	3198.5	7069.12	1438.59	2056.79
1059.51	2777.95	3819.76	4063.83	749.755	2321.38	8150.62	5514.33	834.428	4553.96	4453.87	11673.7	559.948	2848.15	3258.49	3812.61	1358.64	2394.67	4951.92	6671.75	1095.26	1666.09	3802.36	6210.77	641.743	2217.53	1854.09	3853.05	1548.55	5878.77	2277.78	4779.88	1153.43	1995.82	3834.9	4912.49	1444.15	2825.48	6675.48	11586.7	752.32	9584.11	36388.9	17559.2	806.445	2573.41	2591.07	4545.86	1037.7	2236.58
1022.34	1412.57	3785.69	6834.42	1368.74	4408.44	6803.01	7060.32	1179.12	2794.73	6148.75	7983.97	1009.26	2526.29	3211.34	8833.76	865.574	3273.03	6065.41	6057.55	1213.88	1123.99	7195.08	2920.69	974.363	2163.86	2970.95	7021.46	566.146	4069.2	4644.62	8229.53	846.235	2257.51	3444.16	3311.5	731.109	2909.81	5109.44	7381.94	995.455	4936.52	16775.1	17133.4	761.498	2784.88	2722.01	5396.22	853.186	4040.41
1100.8	2583.12	4138.32	4709.07	915.399	3732.39	3563.05	11154.9	1789.94	2290.08	4687.54	6358.31	773.21	3548.43	2179.44	3288.49	1489.27	4010.18	5242.04	6914.36	733.245	1220.94	3235.23	7105.81	1241.88	2750.85	2552.1	5425.17	860.971	3054.02	3617.89	4785.44	682.285	2585.17	5728.16	5061.29	1222.72	2966.32	5837.4	6357.11	1173.67	7612.3	10669.3	15063.6	965.707	1267.86	3334.65	6221.88	888.827	1423.76
719.412	2305.13	2625.01	4710.54	1174.56	3222.52	6447.41	5909.8	985.006	3494.88	3876.19	9074.62	1059.08	2223.13	3059.84	5691.27	762.903	3527.51	3962.86	6472.07	531.495	1338.65	2953.88	5445.87	745.647	1584.85	2991	8521.8	1545.05	5114.07	4214.97	6520.58	938.683	2523.06	3970.69	5137.11	1253.12	2750.62	4840.7	14169.8	644.754	9869.24	18063.9	27951.6	1892.45	2361.92	2485.58	4123.42	775.595	1947.66
708.204	2593.74	4560.41	6047.31	814.216	3553.28	4954.77	6541.74	1232.73	4382.22	6546.87	10298.2	773.995	3509.3	3456.66	4866.5	679.963	2802.61	5206.96	6139.76	1280.57	1166.4	2810.21	4529.31	1201.14	2574.74	4618.32	3602.34	1060.13	4132.71	3236.47	5563.73	1924.07	2704.35	3403.01	6849.81	1068.41	2365.43	3879.84	4645.08	1034.28	9282.44	12914.8	18776.8	644.065	1141.86	2506.1	7119.53	1308.64	1156.61
701.124	2200.56	2641.24	10349.2	1053.83	2947.23	3642.84	8299.88	661.47	3428.78	5725.46	4217.24	888.562	2605.02	3957.04	4715.01	1129.19	4170.57	4397.84	7449.26	925.315	1586.04	3717.55	3381.65	954.531	3942.29	1843.32	4028.3	921.792	2479.01	2695.28	4393.72	866.94	2775.84	3317.53	4643.58	844.69	2232.62	3365.27	9974.52	1009.46	10649.6	12503.7	21552.5	1294.36	1395.95	1954.8	4269.96	716.298	2089.6
1078.82	1981.55	7578.75	9957.74	1091.35	3308.12	7345.64	7929.5	898.268	3331.98	5738.82	5206.07	713.962	2434.99	3949.18	3586.63	1156.6	4018.04	4829.71	5088.4	935.456	1486.47	3096.01	3222.47	1469.08	3199.88	3595.01	4913.64	736.032	2514.67	2773.63	5909.28	1048.22	1736.53	3226.29	5465.02	1056.08	2870.23	3844.84	4295.74	523.187	7089.11	18111.7	16988.9	883.867	1312.03	2916.09	5387.9	1038.02	2521.4
1097.41	1942.03	3688.35	4500.52	1172.45	3845.73	6813.58	5924.08	806.845	2735.74	4849.4	9610.84	751.365	2938.83	4585.51	3997.12	1147.1	3575.2	5463.09	11571.2	1643.04	2461.57	3479.23	5796.51	1259.99	2599.52	4380.98	3638.99	959.521	3041.86	2754.66	7025.7	2138.58	3340.41	9586.9	5530.26	726.519	2361.4	3651.24	10052.5	1362.7	7833.79	9649.04	18550.8	773.449	2233.04	3581.2	4659.91	1951.45	2947.5
1368.92	3516.24	4466.6	4505.54	861.241	2489.93	6054.31	12398.4	933.31	2082.59	4028.5	12771.9	1197.85	2893.57	3037.99	5165.73	725.27	3913.17	6653.85	5739.31	871.996	1677.16	3612.76	3877.81	1341.26	3523.45	6282.28	4036.7	912.927	1712.87	1942.55	5394.27	1325.57	2980.97	3367.12	5909.92	974.62	2570.5	4773.57	8536.96	1209.95	24081.2	8419.99	14970.7	913.486	1281.89	2838.66	6456.5	1012.78	1768.82
971.899	1522.3	2456.59	3383.21	635.892	2609.08	4495.09	7774.41	1392.5	3322.62	4401.83	6297.42	662.571	3563.05	3527.69	6249.79	1134.86	3054.72	3660.69	5633.17	1023.35	1608.78	2352.16	3934.97	836.4	1689.18	3652.14	5430.35	861.384	5278.61	3970.03	10206.3	780.751	2538.94	3285.04	4070.11	1257.43	3004.75	5596.47	8546.43	1063.56	7070.65	19550.1	46590.8	952.976	1330.74	2313.6	7743.07	665.517	1426.92
919.101	1665.8	4707.59	6789.43	1023.71	3362	4854.13	11872.2	1112.17	5494.91	4362.27	8326.06	895.32	2704.35	3637.85	6878.42	1618.8	2397.41	6026.5	4509.64	1075.44	1714.64	3364.75	4895.63	1204.37	6745.31	2021.8	3904.35	1584.02	4076.84	4578.65	8325.4	1265.86	1894.46	3007.45	4199.64	1042.6	2498.8	4680.08	7960.16	779.688	10422.4	8411.7	22582.3	972.202	1485.58	4950.13	4919.48	887.881	2152.37
1044.61	1781.57	8337.1	4357.77	1304.81	1994.86	5719.06	10917.9	748.036	3450.82	5792.07	7740.75	893.434	1765.18	3136.37	5995.68	872.151	1897.03	5275.11	6757.25	840.036	1465.41	3925.9	5072.02	1480.08	3089.95	3575.39	6056.57	848.601	2369.53	2691.16	5374.47	1073.98	3708.98	3645.19	4821.25	1213.26	1955.54	4321.55	7093.1	1068.01	6221.61	16667.5	15891	1112.76	1313.07	2849.31	9072.5	1144.63	1773.55
733.57	2335.37	3907.07	20039.3	870.223	2207	5901.08	7595.83	933.137	2486.11	5024.95	3868.03	755.294	2235.08	2388	12496.6	918.736	3471.25	6599.41	9945.88	1496.61	1389.05	4003.04	4765.64	961.645	1380.06	2235.21	6470.25	648.615	2694.87	3037.73	9811.48	636.302	1550.67	4323.86	4378.51	622.69	3301.03	3940.08	6716.22	1108.11	12107.1	74608.3	16420.5	887.245	2251.49	7321.92	3864.9	1548.35	1486.85
761.592	1624.65	2854.2	7248.54	1298.99	2942.22	4492.45	11298.4	631.979	2403.36	5580.95	5300.61	773.995	1837.95	3904.56	3363.31	589.35	2439.06	4866.43	5682.32	962.5	1328.2	3578.8	2549.61	1276.16	3372.76	2617.42	5295.2	649.852	2381.49	5714.24	4378.05	913.645	3275.88	5343.67	5567.57	1305.9	2336.45	8576.55	7360.14	849.065	13406.8	16365.8	15719.1	1147.83	1159.78	2313.84	9449.22	986.605	1821.5
692.718	1907.81	2247.16	2719.99	983.823	2824.93	3295.18	8924.68	1023.17	4032.32	6085.77	7265.94	864.675	2528.8	3726.97	4680.9	859.362	1938.13	4495.76	8395.41	788.1	3007.66	3644.56	5691.87	527.062	2065.78	2958.87	5395.65	784.482	3381.42	5223.55	5134.08	1793.83	1800.32	2530.28	4414.15	1072.71	2879.98	7671.63	5977.36	970.632	9323.79	10885.7	9085.78	545.597	1240.06	1893.74	5316.72	870.849	2573.12
1519.05	1796.47	2803.02	4791.8	850.938	2027.36	4103.85	9602.84	961.066	3092.41	6233.05	10575.6	779.339	3233.18	2813.1	5885.51	1086.63	2864.73	2961.37	19210.6	1739.07	1425.77	2710.33	7367.18	927.585	2138.64	3853.69	3959.1	831.283	4065.91	3231.33	4211.87	837.087	2553.87	3452.35	7259.09	1042.88	2281.09	6822.05	5564.63	910.803	20817.3	13536	16708.2	1038.97	1344.77	3335.94	6570.55	1091.95	1486.22
775.16	3091.65	3113.32	6358.78	1009.18	4029.61	3989.45	8779.38	819.682	2515.08	4822.33	8431.19	1065.68	2651.86	4811.97	5689.22	954.908	2590.33	3449.33	6792.32	1642.89	1664.56	2867.84	4599.68	506.798	1467.58	5112.82	7657.6	968.799	2080.27	4805.65	4535.35	1421.63	2094.52	4889.87	4548.73	782.45	1937.77	6051.09	11614	891.709	8567.02	14795	25753.9	1100.81	1466.62	2221.88	8347.64	865.171	3707.35
1136.2	1995.42	3494.85	3204.02	1270.99	2258.51	4928.35	5945.73	847.439	2559.49	4089.74	7691.83	987.885	2683.92	2968.05	7214.42	1115.13	3573.74	4691.97	9015.08	992.463	1695.6	4027.94	4450.03	766.341	2627.11	5913.66	9197.6	696.034	1816.78	3546.15	4698.23	889.089	2388.96	2514.4	4371.05	669.442	3360.97	4439.42	9793.82	1069.92	15250.1	17382.9	16423.8	787.998	1033.78	3089.38	6075.87	1110.56	1717.73
1079.86	1788.2	3015.1	6270.89	786.213	2939.31	3988.65	10534.9	1058.56	4023.98	5382.14	6637.61	1050.59	2896.08	6539.59	4269.16	853.516	2205.96	4757.55	8590.34	796.398	2204.2	3618.44	4224.46	1365.83	2463.28	3733.62	7171.7	979.726	2254.28	3209.05	5034.5	718.638	2340.33	3720.78	6154.77	1025.96	3456.49	4358.84	9243.97	713.494	9512.82	9685.31	15969.3	719.409	1157.19	4359.32	6093.03	1226.95	3298.24
1665.94	1951.62	4731.78	5074.67	1239.02	2471.19	9304.57	9028.51	705.187	2950.33	3569.82	8856.04	782.639	2103.07	4790.13	4757.12	1173.59	3184.98	5132.79	5859.88	720.492	1285.33	3198.65	2964.48	498.176	3554.7	3115.16	4511.39	943.646	5490.96	3914.17	11393.4	783.881	1230.95	3650.25	6108.55	1205.51	1812.14	4540.68	11058.4	947.082	7835.71	10907.3	12158.1	613.407	2150.69	3553.13	5180.31	689.488	1323.15
930.457	1796.32	3227.76	5903.22	1933.03	2991.1	4028.81	11299.4	1112.17	2501.02	3644.94	5541.05	1709.23	2894.66	2500.52	5188.52	766.009	3472.52	5862.44	11679	1252.91	1647.5	4163.15	7576.15	1080.42	2086.26	4165.41	5827	816.232	3234.83	3501.2	8974.84	725.379	19665.2	4283.42	5144.58	607.775	2158.33	3605.35	10293.2	850.337	10649	13464.8	16752.2	997.404	1043.39	2010.65	16235.2	1764.41	1591.25
905.533	2870.57	3096.51	8416.01	1000.2	3013.55	6226.83	5132.57	1194.4	2943.22	5546.61	10609	1126.5	2761.08	6986.86	3148	841.824	3267.73	4432.55	7531.12	589.577	1793.32	3531.77	3029.94	1118.36	4493.71	3518.92	7979.22	933.544	3427.59	3917.88	5308.5	1216.99	2258.96	5141.93	4850.62	595.729	2394.11	6621.86	8125.37	735.771	7723.07	17057	20709.8	639.908	1232.79	7253.84	7554.18	762.663	1979.83
1402.25	3248.41	3030.29	8988.96	1005.22	2581.61	5985.89	10180.9	702.411	3922.16	5094.69	5039.35	846.287	2464.53	2841.39	3829.9	1075.12	3326.56	2925.38	8744.7	649.349	1576.35	5363.5	6344.29	972.854	2027.2	2907.35	8036.78	889.423	2322.32	3636.86	5185.62	1070.13	2848.55	4948.62	13261.5	582.822	5171.98	4963.74	8909.53	779.688	12459.7	33669.2	17566.9	693.168	1327.1	3320.35	7429.47	724.814	1344.6
816.307	2716.3	3757.08	4040.1	877.092	2683.32	4762.98	9710.89	897.053	2684.57	3521.6	6268.1	928.794	3179.75	3297.62	3375.25	720.154	2823.8	5105.21	6775.7	874.609	1143.66	2929.91	3026.1	726.461	2387.62	2530.76	8473.29	1203.83	1913.89	2173.05	5856.1	835.161	1987.62	3979.59	5301.79	1537.65	1918.84	7658.72	10947.4	719.223	9340.37	9612.13	20011.6	1455.71	1230.19	2208.11	5196.69	1318.1	6155.23
892.26	3906.32	3899.25	6818.93	942.082	3129.27	4198.16	24177.8	914.574	3980.96	5002.22	6890.01	1255.36	2959.41	6276.51	1753.07	867.218	2473.96	3623.79	7445.43	1737.38	1645.65	4206.48	4387.94	810.748	2641.98	2617.42	5091.91	986.942	3301.83	4201.36	8036.76	874.884	3520.73	3871.98	4812.1	1921.99	2305.76	5979.38	15656.5	660.03	16011.3	16255.7	17137.2	894.52	2159.53	2945.7	12111.5	915.322	1689.02
831.94	3072.91	3310.95	8521.89	976.426	2660.34	3039.43	9493.99	894.451	2515.25	3019.55	8014.32	1357.67	2097.88	2209.14	6480.81	843.651	2701.95	3784.55	8620.48	779.496	1725.4	5207.55	3153.93	981.046	1827.36	3975.93	3404.02	1285.27	4798.02	5268.91	6097.11	881.866	3520	2883.94	6484.83	736.271	2881.12	6542.98	10365.4	822.332	9696.8	9612.77	53130.7	845.676	1734.74	1997.66	4922.07	964.841	1833.17
770.883	1713.43	3594.7	14121.7	875.771	3293.85	4076.37	6154.43	1264.65	4161.38	6756.96	7196.03	1197.53	2379.19	6931.85	8713.38	1058.67	3549.99	5182.48	7609.67	1066.22	1608.47	5289.45	4083.25	1029.98	2411.55	1975.46	4589.21	1220.33	2637.35	4421.14	6466.76	1164.51	4550.65	3624.48	4604.81	657.682	1924.29	5889.88	6665.74	1080.74	18053.8	9870.53	19733.4	621.461	1748.51	2345.54	4345.04	736.484	1581.15
809.523	1630.84	2618.23	5523.01	787.534	4109.13	7864.24	14701.3	1173.06	2664.62	6031.3	5088.96	914.965	4438.57	6077.71	4284.08	814.604	2784.71	5871.03	11234.4	525.503	2727.24	2401.64	2121.68	617.169	2559.65	3210.88	4104.62	1185.28	3113.6	3577.49	12015.7	747.287	1803.46	5809.53	8085.57	1500.65	2986.4	3514.42	11529.9	637.753	10269.6	18756.4	14074.5	700.963	968.305	2147.06	5259.3	1428.81	1447.73
946.09	1514.18	3216.86	6216.17	1218.68	3526.33	4472.11	10297.9	1393.38	2966.64	4820.95	9522.72	830.729	2372.59	5256.57	7122.01	566.149	2278.11	3138.94	6162.42	819.6	1373.37	3365.53	5557.42	919.825	3276.4	4939.73	4499.32	888.598	2073.88	4231.26	7337.01	670.488	2494.41	2611.89	5281.08	660.264	2674.03	3518.16	6680.66	1187.04	8747.8	10878.1	17281.1	692.389	1208.63	3718.12	4927.78	976.511	2428.98
976.324	3608.13	3240.75	3697.35	1281.29	3118.17	4181.24	10129.4	1150.85	2223.46	6248.67	6031.82	1004.86	2032.67	4013.46	5857.85	742.808	2314.47	2512.32	4748.05	853.097	1363.39	4014.72	7997.16	946.124	2244.05	6295.85	4881.31	883.238	2174.48	6377.29	11014.3	1096.86	6052.93	2463.84	5940.73	1056.65	2055.08	7596.18	8327.87	1183.85	6838.36	12153.6	15497.7	747.728	945.182	3402.44	8810.88	794.835	2298.39
1161.42	1973.89	2970.41	7272.58	1161.35	3750.62	3071.93	12053.4	1150.5	3251.67	4967.02	5912.29	681.273	3064.71	2858.04	12636.4	772.22	4401.5	4579.61	7994.41	915.174	1738.16	4418.83	4771.17	622.989	2355.71	3643.08	4002	891.279	2474.47	4971	6175.66	889.329	2673.52	4297.38	8204.75	973.473	4436.55	6726.55	6871.1	619.932	8637.68	23148.1	12961.3	941.805	1472.33	2226.03	4769.03	875.265	1458.77
847.131	2525.17	3951.46	6015.15	917.512	2456.91	2643.42	7867.68	812.743	2920.67	7083.44	8141.13	835.444	1804.63	3195.93	5434.15	1062.15	4429.99	4855.1	8346.44	905.493	1430.84	2588.95	2164.25	839.203	1707.29	1578.39	5293.04	964.057	2522.51	7553.29	6672.53	647.376	1854.74	2517.76	4100.21	845.264	2980.08	3974.77	6837.54	1206.13	9678.3	11063.3	14133.7	673.163	1091.97	3445.06	6145.25	1322.2	1459.72
1082.51	1715.35	2998.88	6417.34	891.094	2152.57	3907.29	9082.39	1051.8	4607.74	6110.92	7827.66	1192.82	2252.05	3262.73	4805.37	1082.06	3562.59	3823.28	3672.57	801.008	1555.62	3019.8	13570.1	1613.95	3620.88	5158.74	6445.02	1003.64	3698.51	8201.49	9097.72	934.109	3018.27	4930.31	4102.62	900.333	2382.05	4237.5	11581	766.322	7434.09	8637.68	21191.6	652.638	2225.51	2632.9	9683.57	791.05	2255.19
911.285	3288.23	4042.3	5418.15	1046.7	3477.73	4522.57	5545.76	817.6	4110.21	4261.31	7531.88	960.226	2736.09	4169.2	5737.94	904.669	3859.82	3527.33	5118.91	649.964	1316.68	2774.71	9501.45	1161.91	1747.82	2421.25	9198.9	1292.69	4194.35	4287.34	9312.76	686.859	3616.3	3102.54	6986.31	1144.99	2096.38	6323.28	7073.6	870.068	7252.71	15482.4	15637.7	719.669	1429.46	2214.35	5111.98	1236.09	1885.21
987.68	3631.86	3094.89	12509.9	1517.48	2786.88	3818	6522.98	932.79	2911.31	3773.84	4811.92	889.977	1973.25	1986.93	7713.4	560.303	4715.9	6440.11	5190.52	659.491	1155.18	4304.36	4338.32	1065.12	2170.33	2371.89	2980.21	1318.26	2420.24	3212.15	6581.61	910.034	3090.98	2883.7	6503.38	1321.67	2951.98	8103	8848.74	1063.56	9712.05	11095.1	28140.1	1521.96	1383.22	2042.88	11863.9	941.816	2405.63
846.098	2061.19	5226.87	4351.13	1016.58	1782.18	4382.02	8799.98	904.686	2821.61	3174.99	7907.46	676.087	1859.79	3335.96	5116.85	911.246	2778.86	4917.77	7831.08	986.316	1529.79	8303.87	5788.37	779.706	2514.58	2675.41	7127.3	1124.87	2798.98	3404.91	4526.9	836.124	2136.89	2967.23	6334.37	1096.52	2670.89	7396.55	6223.45	906.348	5293.59	11210.3	11601.1	1035.08	1247.86	3506.89	11451.6	1963.43	1558.13
1239.29	3745.14	3673.16	3798.37	701.145	4112.29	4859.41	6003.58	766.945	3747.64	2991.45	7554.95	630.669	4045.84	4612.07	4286.45	1216.52	2247.96	4524.44	7881.33	851.099	1313.29	2442.82	5283.15	731.85	1941.19	3559.66	3842.27	1069.41	3221.63	4513.09	5719.4	862.606	1618.08	5123.15	5958.56	1331.43	6835.25	5127.52	8569.94	1241.77	9897.91	15317.5	16885.2	853.47	1445.31	3284.5	5818.92	877.157	1758.41
1352.1	2500.25	2796.39	4295.53	574.337	6399.61	2894.15	9062.32	835.989	4285.6	8912.42	9087.11	1181.97	2153.52	2605.02	3731.83	802.729	4159.24	4709.69	12329.1	996.765	1539.17	2317.44	10756	1024.38	1624.94	2775	6244.98	675.83	3490.07	5810.32	13338.9	605.245	2498.5	5554.82	5260.38	1123.77	3638.04	4414.19	7160.21	675.305	9468.9	9873.73	11780.6	969.864	3431.54	2287.1	5028.84	1120.65	1770.4
1473.93	2109.42	3133.52	2348.05	1027.94	3568.07	3931.33	15807	798.865	2763.67	4416.39	6655.64	700.76	2970.41	2875.33	4459.94	1030.54	1671.78	4212.78	14735.2	943.293	1372.61	4371.82	5813.87	1164.92	2539.6	4080.25	3869.65	658.099	3691.7	4408.36	7005.91	889.811	4607.46	7438.68	6181.73	1149.29	5059.53	3763.68	6838.68	581.106	8411.7	13158	16558.1	763.836	956.354	2555.47	4688.75	763.925	2136.28
1038.12	2088.33	6117.21	4793.28	961.103	2108.72	4301.99	8352.2	745.954	2847.98	5314.48	10829.2	870.961	2343.36	3158.37	7305.89	2168.13	2161.01	4463.79	12324.3	618.004	3114.14	3114.76	2273.34	1109.31	2191.45	3120.34	6021.22	984.468	3074.43	4748.54	8006.66	1333.27	2289.05	4472.89	3482.68	1412.88	1735.27	4695.27	7266.34	499.637	8238.62	22285.7	15399.7	894.52	911.407	2206.29	4122.37	714.721	1585.57
704.811	2715.27	3138.69	5644.98	1693.95	2393.78	4996.79	14279.4	892.89	4637.41	2837.75	6746.02	747.907	1788.28	5029.01	4457.27	1313.52	3101.48	5417.05	5440.99	856.324	1571.59	3113.68	7393.92	1395.37	2120.75	3722.19	4442.19	831.077	2688.89	3459.55	4039.1	594.893	2552.19	3229.42	3485.09	704.434	2718.49	4476.71	6684.67	1199.13	12268.8	13299.9	43783.4	544.038	1455.97	2199.27	4437.52	975.25	1596.61
807.753	2361.32	4206.31	4265	1048.02	2163.14	4123.65	5205.5	789.324	2668.26	4657.35	5836.49	615.425	2785.44	2811.69	4971.17	704.078	2267.89	6350.04	9875.18	1149.96	2735.99	2706.8	4591.23	970.483	1547.55	4043.17	7001.84	965.913	2530.55	4101.37	5424.78	869.588	2435.42	5663.4	5954.23	670.302	1922.28	6232.34	9750.5	2029.1	6557.03	14175.1	25125.1	1034.3	897.637	3239.81	3491.56	1268.27	1964.69
1197.25	1793.37	4424.43	4444.93	1388.29	2933.76	4926.24	8039.4	1224.4	2663.58	3601.57	6809.35	815.013	2652.02	4211.48	4959.86	881.65	1801.67	3567.7	5118.17	918.862	3365.37	2610.92	3552.83	837.263	2454.24	1938.17	4384.42	1083.43	2504.57	4654.32	6392.54	982.981	2485.73	3785.56	5658.35	860.465	3207.81	7118.62	7022.54	1028.55	14774	33656.4	14530.8	690.57	1292.03	3041.05	5896.09	574.678	1343.02
1305.8	3004.48	3752.66	8567.17	1409.95	2420.99	5252.25	7281.45	1247.13	3524.89	4947.93	9377.34	985.999	2170.96	1938.68	4478.02	1141.98	3071.71	7079.33	8460.81	900.884	1456.97	4916.22	4858.9	569.313	1614.38	2815.74	6043.21	945.295	3281.02	3981.17	11013.9	933.387	3064.02	3116.51	7440.36	1127.21	2042.46	5269.5	14326.7	834.425	12095	17074.2	13791.2	1912.45	1012.21	2604.57	6371.79	1127.91	3833.81
903.763	3010.09	2793.73	6010.88	837.2	3978.09	5009.2	7399.8	958.117	2543.18	5252.38	9116.78	708.461	2844.53	2958.78	3529.26	1166.46	1749.24	5601.75	6619.14	1011.21	1323.89	3525.78	1237.7	1135.82	4282.67	3654.08	2623.02	1568.55	1971.41	3977.25	5443.95	2413.51	2337.2	3236.4	4340.48	608.922	2489.61	4094.96	8232.93	684.216	12060.7	19305.7	18843.6	1049.11	1035.86	2532.61	5827.5	1095.74	2170.66
925.738	2800.81	3816.07	5389.83	1147.88	2930.87	3640.46	9689.75	1036.88	2891.7	3225.13	5311.54	801.026	5103.34	3905.97	4158.68	723.991	2675.28	3956.83	5313.65	564.224	1972.02	2870.29	16117.6	1195.54	1880.18	2577.75	4828.92	706.961	2388.7	3672.53	6213.38	955.536	2032.65	3273	3622.8	1042.31	3360.97	6614.69	7391.98	675.942	25213.5	14765.7	52135.8	857.887	1760.71	2858.67	3427.39	886.935	1709.53
1284.86	2070.19	3807.36	5733.18	850.674	4519.13	4790.2	8211.65	760.179	2537.8	6023.84	6473.49	872.532	2325.6	2534.77	4868.55	581.86	2788.72	9932.36	9128.72	774.886	3002.59	5796.36	2467.25	868.951	2241.68	3310.68	6179.88	878.908	2629.51	3659.54	5140.68	1035.71	3051.03	3371.22	5756.33	964.868	2485.02	5167.67	8566.78	665.758	9094.02	12443.2	14900	554.431	2645.11	3160.56	3770.6	563.323	2600.25
1093.86	1913.42	5127.32	8412.76	1139.69	3276.95	3655.25	13194.4	1024.39	3878.79	3356.62	9120.93	845.03	2917.76	2553.79	5402.1	965.321	5095.34	4785.32	10520.4	699.902	1463.72	3310.97	3559.13	1025.88	2397.54	3097.27	7779.6	580.372	2847.43	3912.3	7303.82	1120.21	2572.65	4768.28	9267.89	1197.19	2914.69	5797.25	8295.17	866.249	8405.98	17953.2	25878	841.259	1168.88	2123.68	3310.74	1226	1773.55
1346.5	1529.67	2511.01	4472.5	1007.07	2250.05	4884.5	10872.8	1050.06	3190.78	4250.55	10339.8	1375.91	3891.51	4324.47	4531.92	806.566	2307.53	3123.05	10704.9	1020.27	1416.09	1729.09	4766.25	834.029	2812.28	3631.02	7765.38	739.743	1879.45	5173.46	6137.3	1735.08	2337.92	5455.39	6777.1	903.202	2314.07	4505.97	6875.97	739.59	20767.1	10058.9	14499	925.956	1994.28	4214.61	3344.52	1247.45	1666.31
1092.98	4857.14	3311.39	13349.1	1233.48	2667.46	6761.01	8309.66	988.476	3713.46	7514.88	6572.2	1340.86	2394.59	4824.7	2823.94	842.921	2178.54	6459.28	4436.39	890.282	1293.47	6203.86	3859.68	956.04	3530.56	5742.71	2906.28	998.075	2580.03	4968.73	7855.75	1074.23	1909.63	3828.16	4162.8	601.178	1905.64	4487.91	6442.31	778.415	8296.54	17237.8	31001.7	811.121	1273.32	2840.49	11857.1	847.193	1833.17
756.725	2020.79	2807.3	3910.46	1130.18	3480.37	3551.17	15848.7	1233.08	2877.82	6039.11	11048.3	1211.52	2429.32	5240.07	6422.2	1054.47	2980.37	4161.44	6924.95	715.575	1076.82	4019.63	5271.16	1397.74	2250.95	2811	3604.93	984.88	3549.44	3534.19	7028.79	1167.4	3360.14	3731.38	4887.46	827.194	3060.39	4797.38	7128.95	1534.55	6325.33	26794.5	15218.2	604.833	1422.71	5139.53	5253.32	568.37	3402.01
983.55	4296.85	5324.79	6575	985.144	3290.41	7452.64	9862.8	828.876	3446.65	5464.37	8553.84	1102.3	2079.81	2735.94	4868.23	674.665	1996.96	6899.2	8447.84	1154.42	1282.25	2098.94	9012.37	1337.81	2753.44	3688.79	4922.47	958.49	5353.85	3765.52	5387.26	762.695	2014.59	10011.1	5157.1	967.163	3204.94	5659.57	9882.15	918.441	7155.96	11316.6	37565.7	1547.68	1959.48	2954.28	5055.87	1179.32	3330.42
683.427	2138.62	4802.13	3165.24	1003.64	3426.47	3245.51	8409.26	1294.32	3115.31	3699.93	6662.75	1380.31	2517.96	3375.56	4440.77	636.118	2961.55	3125.78	6591.74	1661.64	1287.64	2123.06	2817.58	1126.12	2197.06	2738.57	4022.92	770.256	3395.23	3969.42	4771.22	1008.74	3139.86	5155.89	4564.86	920.124	3119.48	5402.29	9233.08	787.962	9488	19561	14019.7	580.671	698.624	1780.47	3589.24	1139.58	2106.63
910.105	1954.27	3974.17	3510.34	778.551	2326.93	6783.72	12824	1547.07	3072.46	4383.08	9807.04	948.91	3334.23	2383.27	3355.13	1220.72	1523.43	3835.7	7879.87	1492	1377.22	3477.08	4829.09	742.844	2297.08	5016.03	9091.33	926.328	3471.51	3705.11	5428.49	1332.55	3312.96	4610.36	6150.91	1029.4	2181.57	13367.6	10448.1	793.054	7555.02	12916.7	17090.8	731.36	1184.99	2060.28	4722.53	1098.26	2006.64
854.8	1949.7	3423.78	7541	867.846	2478.32	4643.3	7068.51	802.681	4116.63	4822.33	5044.38	1651.87	3209.13	4227.98	8663.24	1077.31	1837.1	6264.91	5157.09	1667.47	1263.67	3645.63	5717.22	1151.13	1990.55	3285.03	4946.4	1181.16	2989.28	3252.76	5467.66	1000.07	2638.62	3360.14	4447.37	1420.05	2507.4	4351.38	4976.36	1117.66	10380.4	12039.6	43375.1	2136.15	1641.73	3014.82	4006.5	755.409	1894.36
1003.46	1734.38	3905.74	5461.37	810.254	4088.51	3859.47	12867.4	821.07	2848.15	5553.55	6515.3	606.467	4652.46	3584.74	4838.69	547.697	3274.5	4496.68	5217.56	945.751	1574.2	2810.83	2931.75	829.287	2612.46	3301.2	6495.69	1126.11	2367.26	2849.08	5688.06	772.807	1842.95	3138.18	3815.88	941.062	2758.37	4181.86	5640.93	1182.58	11694.7	16115	16915.1	1171.48	1681.74	2696.29	5291.77	725.76	1474.23
1226.01	2272.83	2397.45	6707.43	984.351	3931.33	4389.41	13838.5	939.729	2094.91	4345.27	7005.73	919.365	2673.71	4170.93	2853.33	921.659	1792.17	5423.08	3593.83	466.192	1948.51	4029.32	3967.86	1005.19	2029.14	2784.69	14444.1	801.8	2041.3	3802.01	4899.46	976.24	2852.88	5179.01	8229.79	713.899	2593.16	5737.02	8911.26	700.128	19821.3	12292.4	13620.7	899.716	1454.93	2252.01	5198.76	1030.45	1820.55
1005.37	2285.81	2759.37	5917.38	1047.23	4395.5	6649.26	5795.67	2101.16	3014.69	5268.34	5736.05	722.92	4965.2	8866.45	4540.09	1528.54	3070.98	5312.92	6965.88	619.694	1350.17	3454.65	5021.32	890.508	1402.91	2725.2	4810.81	1401.13	2888.46	3447.6	7507.73	1243.23	2557	4102.62	4593.75	724.798	2466.09	3880.99	10451.2	730.043	8843.27	9194.57	38979.3	915.044	1562.49	1632.89	5060.8	941.816	2181.69
685.786	2962.6	3444.27	3426.86	991.748	2191.4	4474.49	9676.81	941.463	3101.61	5056.88	6216.06	1236.82	2647.15	2882.25	4901.87	1002.04	1589.75	3564.79	7282.66	984.78	2063.6	3664.84	4139.18	1976.97	1324.01	2228.53	5384.87	474.813	3357.3	9813.34	4437.83	903.534	2969.41	4664.76	6310.05	1891.02	3216.41	6141.71	7720.66	709.039	8125.93	13915.4	17060.2	959.212	862.044	6173.3	5559.63	638.391	1692.81
647.294	2179.62	5328.04	3766.37	889.245	3623.81	3644.43	11125.6	1123.44	3714.33	5063.12	8055.61	931.938	2807.29	4255.95	4567.28	1085.71	1316.63	3918.28	7251.42	945.905	3171.3	5124.73	4137.8	1087.11	4673.71	5163.9	4562.91	738.299	2321.28	2532.41	6150.92	1073.74	2499.22	3690.69	4934.17	735.984	2878.26	4068.86	6895.48	1212.49	6846.6	13413.8	28704	978.178	3064.95	2285	5000.52	622.305	3564.14
623.107	1482.63	3251.95	13922.9	831.388	2193.79	3760.92	10580.3	969.046	3763.43	3418.72	11184.1	913.236	3638.8	3048.83	5955.45	1283.02	1887.9	5941.55	9628.19	1124.76	2873.83	2874.74	3128.9	802.125	3028.72	2723.26	7529.54	1203.01	3218.33	6925.29	9947.56	1161.38	1859.78	3625.21	8723.09	990.682	4447.75	3747.03	7256.59	689.944	8903.08	11545.7	18279.7	1049.11	1914.79	3015.33	6878.17	995.436	1817.4
1132.36	1361.55	5396.18	4038.33	1152.11	2673.28	4125.76	15155.5	952.219	3225.82	4956.96	7250.84	1790.95	3272.94	4712.65	8008.06	938.832	3187.71	3621.42	7512.85	2113.08	1442.83	4030.7	2637.5	806.437	1713.76	2766.81	3846.8	1074.56	2890.52	3318.74	7680.3	690.47	3819.49	3818.29	5018.9	1142.98	3336.88	4285.12	6500.52	1052.74	6481.29	17711.3	16532	1051.96	1245.26	2249.94	2550.27	789.473	1487.16
682.542	1975.51	3637.47	2996.81	899.812	3092.02	5512.73	10367.1	1098.46	2424.36	5535.15	7545.42	810.77	2825.99	3793.12	3270.58	1102.88	2543.92	6669.19	8610.62	1093.41	2133.97	5867.5	3117.21	784.88	1625.81	4705.18	4707.34	632.121	2757.34	4547.31	3990.85	1304.62	3246.52	3519.52	5159.99	830.922	2018.37	5168.82	6931.34	944.537	7735.16	18615.1	18136.5	685.114	2208.89	2167.85	5540.4	747.523	2344.45
1310.66	2045.56	6109.11	4353.49	638.27	2836.03	4556.65	7738.76	1077.82	2533.64	5521.62	4601.15	928.323	5570.41	3638.33	5721.75	1090.1	2455.69	7880.24	4264.3	922.088	1375.37	4298.22	7597.81	788.76	1988.82	2828.46	6977.04	570.476	4733.69	5214.28	5462.52	975.277	2386.8	5458.28	7181.56	1383.05	3180.27	4965.47	9978.24	753.592	9727.34	8960.36	16560.6	1455.97	1281.89	2672.38	4360.63	787.265	2154.89
1842.19	2582.99	4833.98	12103.9	910.908	3514.45	4860.2	4895.34	1036.36	3659.34	4537.83	17535.7	1336.93	2813.73	3285.67	6086.67	1050.64	2053.41	4768.51	4478.04	1303.92	2041.32	2497.22	3215.86	964.447	1206.53	3435.92	3200.3	603.876	1991.82	3371.52	5076.15	1213.86	3359.9	4382.37	5918.6	831.209	2784.19	4456.92	7012.21	621.205	7122.21	23919.6	20734.6	647.962	1107.56	2644.32	4443.24	1046.22	1484.01
898.749	3613.73	2956.99	8443.88	1020.28	3680.89	3313.94	5249.61	943.892	4761.1	3958.94	4343.53	929.58	3047.26	3806.8	2824.58	951.62	2658.84	6955.84	5844.54	1081.58	2429.61	3761.8	2960.17	1118.36	3864.47	5274.93	3552.98	1705.24	4024.26	4245.9	9076.08	650.987	2943.16	2467.2	4558.83	1091.07	4452.62	9905.39	7068.72	838.881	10512.1	16979.4	75864.2	1054.56	1036.63	3107.31	5273.06	1029.19	2043.86
974.112	3462.7	3685.25	4761.42	1260.95	4275.04	4280.32	20169.7	1546.04	4172.14	4821.47	5199.3	1127.91	5210.52	3731.53	6708.53	882.929	1758.73	4846.89	3081.94	1022.89	1730.16	7102.28	2606	859.466	1576.45	2903.91	7127.08	851.9	2115.11	4935.95	5933.19	803.623	2243.79	2516.8	5938.81	950.24	2959.42	3013.91	7827.95	1194.67	7395.9	16031.7	19430.5	1485.06	1373.61	3560.92	7125.49	545.345	3941.07
1222.32	2068.86	3960.16	10449.3	1063.87	2980.8	4982.78	16722.3	626.948	3565.14	3695.77	6887.59	1168.46	5016.12	5920.4	5160.08	1230.22	2216.92	3948.97	5243.87	618.925	1554.38	2831.26	4932.66	1185.83	2061.47	4929.59	4954.8	578.929	3401.83	4391.45	6451.1	902.811	3549.38	4883.13	5055.5	689.233	1689.95	4199.36	7732.42	1033.01	24126.4	10055.1	18172.8	922.319	1221.1	2000.52	7852.96	941.501	1547.72
792.71	2643.16	6240.07	4324.44	944.195	3354.61	3698.05	9498.23	1058.91	4286.81	3766.2	7995.41	1173.33	2676.22	3574.05	7804.07	1173.95	2242.67	4592.95	4605.37	1492.46	1468.49	3641.49	3039.16	775.826	3010.82	2667.65	4355.32	1030.86	3313.59	2662.09	5213.86	559.984	3411.18	3308.63	6164.87	1027.4	2800.52	4272.21	14608.7	797.51	8838.15	18597.9	12199.4	1023.12	1052.74	2662.25	7429.73	800.828	2314.8
527.687	1846.76	4273.7	4216.78	963.216	2880.14	5029.27	10584	987.609	2311.25	5239.89	7829.57	1660.36	2731.85	3492.33	4368.32	1024.69	2548.12	4789.88	5017.34	765.206	1403.19	8156.67	10556.5	935.13	1749.54	2084.53	5555.82	1540.31	2547.05	2315.1	7819.04	1114.19	5152.04	3981.76	4565.1	937.62	3036.59	5114.03	7470.85	882.161	8903.72	15378	19932	671.604	1221.36	2825.93	7201.36	719.767	1370.77
1047.26	1701.48	2186.7	4217.07	930.193	3786.56	5530.18	8221.95	743.872	2254.69	3492.46	6926.09	885.576	1632.38	3085.61	10024.5	629.541	5156.54	6907.97	10695.1	724.18	1712.03	4034.23	3905.01	635.061	2652.34	2367.58	5323.64	1294.76	2185	3069.06	5373.65	906.423	2995.41	3872.47	4093.71	2077.73	2558.16	4110.74	7907.09	723.041	11153.7	17705.6	8023.45	1083.92	1078.2	3167.59	7580.94	566.793	1388.44
2305.42	4170.32	3515.8	6822.62	771.683	2148.35	7285.14	17969.3	835.642	3427.74	4376.14	7016.65	1266.05	1864.19	2514.34	6497.48	986.148	2809.74	6063.59	6020.29	771.045	1033.64	2969.25	3002.74	749.527	1845.91	3910.17	5377.11	1137.86	2611.36	4200.33	8021.5	1051.35	2113.78	4238.16	5433.96	1361.26	2577.95	3410.6	13069.9	979.543	27111.5	12504.3	16505.2	1498.57	2726.94	2819.44	4721.76	879.996	2342.55
1161.7	1573.92	4103.37	10657.8	1206.27	3828.83	4413.19	12803.4	822.805	2916.86	3540.51	8845.63	710.976	2592.3	3796.42	5595.08	912.342	1873.28	4099.14	7906.35	1381.83	1588.65	4716	3392.41	1334.79	2804.75	4140.61	4891.65	741.598	5608.27	2475.08	8890.11	2514.62	2390.89	3400.58	5986.96	959.705	3158.2	4952.27	7451.92	1272.32	11416.5	16902.3	15711.5	971.163	1130.17	2590.29	8067.57	638.707	1743.27
1432.49	3029.56	3260.06	6158.66	1073.38	5417.11	5952.07	8739.49	727.045	3223.22	5009.51	9229.54	1422.27	2999.34	2912.9	9989.34	809.489	2640.93	4771.8	3653.02	1049.16	1597.1	2802.22	2825.42	1363.46	2121.4	5503.86	3415.45	625.73	3142.26	3235.87	7188.78	1137.54	2717.09	5489.09	4171.71	821.457	2996.71	6137.69	7379.07	945.809	9563.73	13169.4	15360.2	790.596	1335.15	2731.11	6749.29	899.236	2472.82
1300.34	3001.68	4545.36	3659.15	815.801	5003.92	5282.11	4929.41	927.759	2682.14	6010.48	8066.89	840.787	2715.98	2888.38	5154.41	990.715	3372.05	3529.71	5605.59	875.07	1612.47	4055.75	2323.28	879.729	2228.96	3485.07	4752.6	760.978	2191.39	5663.32	5013.06	720.564	5173.95	2775.36	5471.76	1050.34	3511.84	5735	5039.75	1325.79	7271.76	12769.1	15785.3	1052.22	1497.53	2816.58	5361.92	1084.7	2239.73
820.584	2651.71	6480.02	3920.64	648.837	2143.33	4958.48	9421.35	1044.16	2520.81	5025.3	7258.31	728.42	1907.25	3709.52	3650.9	684.713	2306.61	4618.16	6142.14	656.264	1957.42	5807.72	3653.02	768.497	2324.03	3972.47	10590.2	954.985	2544.78	3068.87	6419.97	1536.71	2619.84	4158.72	3326.92	1207.81	3354.67	4385.21	7812.17	801.965	12473.1	10427.5	21970.7	740.453	1371.79	2397.51	4369.71	760.771	1757.15
850.08	3572.29	3431.44	10429.3	909.851	2173.17	5239.57	10356.3	649.847	3374.32	4563.33	5602.29	690.074	2168.13	2867.47	4971.17	1023.6	3185.89	3965.06	5851.85	879.065	2577.43	1662.4	3789.31	987.513	1528.59	1835.55	5238.5	727.166	3506.14	19546.3	6837.87	694.563	2913.8	3337.76	5552.17	739.426	2571.07	5165.95	12968.1	1504	8679.03	22162.9	27333	843.078	1232.27	2780.21	5541.45	941.501	3393.18
[truncated: 11,748 more rows]
[truncated: 54 more columns]

## Sheet: Fig 1e
Traditional replicative lifespan analysis was performed using microdissection as previously described by Mortimer et. al 1959 and in "Methods Summary". This method was used to distinguish between the lifespans of control (AB18-07) and BNA2-OE (AB18-11) cells (Fig 1e). The data below was plotted using GraphPad Prism as a Kaplan Meier survival plot in Fig 1e
[truncated: 61 more rows]

[truncated: 22 more sheets: Fig 1f, Fig 1 g, Fig 1h, Fib 2b, Fig 2c, Fig 2d, Fig 2e, Fig 2f, Fig 2g, Fig 2h, Fig 2i, Fig 2j, Fig 2k, Fig 2l, Fig 2m, Fig 3b, Fig 3c-i, Fig 4a, Fig 4b, Fig 4c …]
